# Supplementary material for: Comparative Genomics of Pediococcus pentosaceus Isolated From Different Niches Reveals Genetic Diversity in Carbohydrate Metabolism and Immune System
Source: Front Microbiol. 2020 Feb 26;11:253. doi: 10.3389/fmicb.2020.00253 (PMC7055311; doi:10.3389/fmicb.2020.00253)
Supplement: TABLE S1 — The assembly parameters of 65 P. pentosaceus strains. [file Table_1.xlsx]

## Sheet: 组装结果统计表
The assembly parameters of 65 P. pentosaceus strains
Sample Name	Total Scaf No.	Total Bases in Scaf (bp)	Large Scaf No.	Large Scaf Bases(bp)	Largest Scaf Len(bp)	Scaf N50(bp)	Scaf N90(bp)	G+C(%)	N Rate(%)	Total Ctg No.	Total Bases in Ctg (bp)	Large Ctg No.	Large Ctg Bases(bp)	Largest Ctg Len(bp)	Ctg N50(bp)	Ctg N90(bp)
DYNDL19L1	59	1894111	27	1879956	361613	229997	37209	37.169	0	74	1894096	37	1878347	361613	133930	28489
DYNDL26L10	44	1811141	27	1801841	278545	215264	40417	37.27	0	55	1811130	35	1800702	223081	163051	27045
DYNDL35L7	34	1918075	26	1913000	435829	291239	73568	37.184	0	40	1918065	30	1912447	435829	180142	73568
DYNDL40M2	38	1871311	24	1864027	497328	377443	26504	37.239	0	45	1871303	28	1862420	497328	306110	26504
DYNDL46L1	104	1901698	52	1878678	278628	215269	12964	37.166	0.003	131	1901639	61	1871962	261232	138401	10193
DYNDL53M5	37	1807019	27	1801963	278556	215267	40402	37.385	0	48	1807008	36	1800891	223086	161734	40402
DYNDL5L1	34	1912369	27	1908341	361579	168964	37593	37.093	0	39	1912364	31	1908337	361579	131558	37329
DYNDL62M3	54	1853908	40	1846788	274181	124235	26096	37.253	0	66	1853894	48	1844409	274181	112772	26096
DYNDL69M8	45	1956277	31	1948617	446876	295176	36352	37.216	0	60	1956260	41	1946376	335610	159621	32698
FCQHC27L4	30	1876406	25	1873859	354691	145832	49571	37.182	0.009	37	1876225	28	1870998	354691	137241	39757
FCQNA15L8	19	1745032	15	1743005	403873	307209	104005	37.063	0	26	1745021	20	1742206	403873	220502	73123
FCQNA17L4	51	1958359	35	1951246	376699	292640	66279	37.282	0	60	1958350	39	1948850	376699	199886	53117
FCQNA36M2	47	1902158	36	1895306	393554	288526	25462	37.139	0	58	1902143	44	1893977	305971	194820	21648
FHNFQ13L3	18	1749398	13	1745811	433917	357779	115862	37.235	0.001	24	1749379	17	1745141	376250	288471	58019
FHNFQ2L2	19	1769447	16	1767911	434774	301706	91113	37.146	0	23	1769441	18	1766900	434774	301706	91113
FHNFQ30L2	209	2108896	101	2052277	294457	143778	8740	37.159	0.027	381	2108323	192	2019969	95595	30471	4306
FHNFQ36L4	27	1840852	14	1835236	467896	389803	136638	37.178	0	33	1840846	19	1834839	467896	379666	64888
FHNFQ51L1	101	1939149	38	1912615	377490	314602	65837	37.158	0.019	137	1938772	54	1907120	288664	152944	15933
FHNFQ52L1	15	1795523	13	1794221	472182	443871	100004	37.33	0	21	1795515	18	1793799	472182	339792	68722
FHNXY64M2	58	1844423	45	1838328	248038	123978	19350	37.199	0.005	67	1844324	52	1837522	213428	121689	14493
FHNXY65L1	54	1893737	35	1884593	383563	288531	31966	37.25	0	64	1893723	42	1882344	383563	288531	27441
FHNXY66L3	64	1748042	48	1739993	292408	124325	35308	37.312	0.005	73	1747951	55	1738577	292408	115664	28419
FHNXY69M10	41	1801187	34	1796880	283432	151453	24291	37.248	0	48	1801176	40	1796357	248252	138013	24291
FHNXY71L2	28	1696900	25	1695656	319572	172393	46379	37.182	0	36	1696886	31	1694545	227947	123481	35305
FJLHD57M2	23	1789317	19	1787490	441525	293995	116599	37.235	0	32	1789308	26	1786600	441525	243213	41732
FNXYCHL77L4	61	1968186	46	1960079	383728	314671	22320	37.143	0	69	1968171	50	1958417	383728	184875	22320
FSCCD11L5	34	1870002	21	1863710	436332	292479	90621	37.321	0.012	48	1869775	32	1863051	394997	184858	38698
FSCCD15L1	35	1947524	27	1943050	427869	341788	96296	37.034	0	40	1947519	31	1942803	427869	341788	92876
FSCCD1M2	41	1861997	31	1857638	444494	396248	48484	37.231	0.002	56	1861951	38	1854721	396248	373779	48104
FSCCD23L1	59	1920307	36	1907908	320693	177132	26897	37.094	0	73	1920291	42	1906831	295832	134602	26349
FSCDJY13M1	31	1901443	19	1895605	525521	437357	90442	37.159	0	38	1901434	25	1894708	437357	279256	90442
FSCDJY41L1	35	1885120	21	1878772	398229	290355	40014	37.216	0.005	43	1885009	27	1877798	381024	196779	37118
FSCDJY49L1	31	1822558	24	1819050	391144	268659	53461	36.917	0	33	1822556	25	1818630	391144	211850	48524
FSCDJY57L3	40	1848380	31	1843482	354501	153416	36445	37.263	0	46	1848374	35	1842393	354501	123957	36150
FSCDJY60M2	86	1973937	48	1955276	436687	272302	26463	37.247	0.007	116	1973786	53	1942800	398293	122147	22025
FSCPS12M2	25	1838463	21	1836144	493564	440467	87116	37.171	0	29	1838457	24	1835359	493564	440467	87116
FSCPS15M1	43	1893084	27	1886546	294492	174753	40531	37.074	0.002	52	1893033	30	1882779	294492	156566	38380
FSCPS24L2	36	1920092	31	1917102	353090	214137	32641	37.163	0	40	1920088	34	1916353	353090	188874	31895
FSCPS27L1	11	1769032	10	1768546	491986	435541	138475	36.985	0.004	16	1768955	14	1768234	491986	402985	92613
FSCPS31M1	20	1807281	13	1803399	435594	286637	118089	36.938	0	29	1807272	21	1803067	423044	268119	39959
FSCPS35L3	21	1802584	17	1799548	409843	286512	77335	36.914	0	30	1802573	24	1799301	409843	286512	50760
FSCPS3M1	29	1808588	15	1802201	435387	287934	118112	36.924	0.006	38	1808463	18	1800146	435387	240330	62867
FSCPS86L4	27	1836354	22	1833831	493857	440468	87116	37.172	0.001	34	1836321	26	1832226	445577	269573	48257
FSDHZD5L7	35	1833952	24	1826816	337362	291112	70720	37.073	0	46	1833939	31	1824481	291112	168983	70720
FSDHZD6L3	39	1830776	32	1827824	308487	177409	34725	37.101	0	51	1830764	40	1825961	250705	131182	20008
FSDLZ40M4	18	1849990	16	1848616	427522	333414	118687	37.07	0.008	24	1849831	19	1846668	427522	333414	94524
FSDLZ47M8	45	1848023	37	1844387	396008	272014	39520	37.248	0.002	53	1847975	41	1842079	378271	195763	26436
FSDQZ12L1	52	1868306	29	1858158	403096	219141	20865	37.371	0.001	66	1868282	33	1854517	402256	219141	19417
FSDQZ42L1	62	2052096	42	2042557	380055	238807	25830	37.041	0	75	2052077	49	2039909	380055	238807	21937
FWXBH2M1	49	1892375	35	1885332	391675	288628	26389	37.127	0.011	62	1892157	43	1883131	323156	226927	26389
FWXBH44M2	49	1938494	38	1931975	393407	288547	48182	37.193	0.009	60	1938303	47	1930359	374412	188348	18994
FYNLJ19L1	29	1881131	24	1878662	426259	309994	81569	37.113	0	35	1881125	29	1878319	416528	309994	81569
FYNLJ37M7	24	1844639	19	1841554	393018	286816	53560	37.224	0	30	1844633	24	1841201	393018	286816	29410
FYNLJ46M4	10	1786122	10	1786122	419543	395425	143820	37.078	0	12	1786118	12	1786118	419543	395425	75497
FYNLJ66M1	101	1906147	39	1879110	337523	289598	37351	37.084	0.029	142	1905589	51	1869189	245710	115169	26939
FYNLJ84L2	68	2008395	44	1995774	346143	254840	25820	37.31	0	81	2008376	54	1993901	346143	176339	24435
FYNLJ90L2	31	1934182	21	1929616	426566	295942	106948	37.017	0	36	1934177	26	1929611	426566	186679	49725
FYNLJ92L1	22	1850267	19	1849237	497672	385706	103777	37.16	0	26	1850261	22	1848585	426925	331397	103777
HN22-4	34	1863469	22	1856107	354521	296037	56241	37.109	0.018	42	1863124	28	1855403	313034	169206	48231
HN25-2	39	1940644	32	1937287	322814	196692	39751	37.114	0	51	1940626	38	1934984	310881	196692	39057
HN26M2	32	1770822	26	1767976	420344	274317	59725	37.312	0	43	1770809	32	1765397	375075	195648	44263
HN34-1	25	1814162	18	1809624	354546	295957	60713	37.117	0	29	1814158	21	1809117	313058	168966	60713
HN39-6	37	1783521	29	1779051	406797	187853	38549	37.339	0.01	49	1783327	40	1778444	381272	167895	25524
JHNZZ2M34	76	1703797	58	1695736	188546	67064	21005	37.365	0.001	93	1703776	65	1692118	188546	67064	21005
VCQYC5144M12	72	1896705	41	1880572	394345	288546	48204	37.189	0.02	92	1896313	43	1872677	372258	288546	21006

## Sheet: Sheet1
Strains	Source	Genome Size (Mb)	GC (%)	CDS No.	Accession number	Ref.	Total Scaf No.	Total Bases in Scaf (bp)	Large Scaf No.	Large Scaf Bases(bp)	Largest Scaf Len(bp)	Scaf N50(bp)	Scaf N90(bp)	G+C(%)	N Rate(%)	Total Ctg No.	Total Bases in Ctg (bp)	Large Ctg No.	Large Ctg Bases(bp)	Largest Ctg Len(bp)	Ctg N50(bp)	Ctg N90(bp)
DYNDL19L1	Dairy Fan	1.89	37.88	1962	SAMN13139806	This work	59	1894111	27	1879956	361613	229997	37209	37.169	0	74	1894096	37	1878347	361613	133930	28489
DYNDL26L10	Dairy Fan	1.82	38.01	1865	SAMN13139807	This work	44	1811141	27	1801841	278545	215264	40417	37.27	0	55	1811130	35	1800702	223081	163051	27045
DYNDL35L7	Dairy Fan	1.92	37.18	1998	SAMN13139804	This work	34	1918075	26	1913000	435829	291239	73568	37.184	0	40	1918065	30	1912447	435829	180142	73568
DYNDL40M2	Milk	1.87	37.24	1897	SAMN13139802	This work	38	1871311	24	1864027	497328	377443	26504	37.239	0	45	1871303	28	1862420	497328	306110	26504
DYNDL46L1	Dairy Fan	1.9	37.17	1932	SAMN13139803	This work	104	1901698	52	1878678	278628	215269	12964	37.166	0.003	131	1901639	61	1871962	261232	138401	10193
DYNDL53M5	Dairy Fan	1.82	38.11	1867	SAMN13139808	This work	37	1807019	27	1801963	278556	215267	40402	37.385	0	48	1807008	36	1800891	223086	161734	40402
DYNDL5L1	Dairy Fan	1.93	37.81	2026	SAMN13139805	This work	34	1912369	27	1908341	361579	168964	37593	37.093	0	39	1912364	31	1908337	361579	131558	37329
DYNDL62M3	Dairy Fan	1.86	37.99	1932	SAMN13139809	This work	54	1853908	40	1846788	274181	124235	26096	37.253	0	66	1853894	48	1844409	274181	112772	26096
DYNDL69M8	Dairy Fan	1.9	37.88	2010	SAMN13139810	This work	45	1956277	31	1948617	446876	295176	36352	37.216	0	60	1956260	41	1946376	335610	159621	32698
FCQHC27L4	Chicken Feces	1.88	37.18	1865	SAMN13139813	This work	30	1876406	25	1873859	354691	145832	49571	37.182	0.009	37	1876225	28	1870998	354691	137241	39757
FCQNA15L8	Human Feces	1.75	37.06	1754	SAMN13139814	This work	19	1745032	15	1743005	403873	307209	104005	37.063	0	26	1745021	20	1742206	403873	220502	73123
FCQNA17L4	Human Feces	1.96	37.28	1955	SAMN13139815	This work	51	1958359	35	1951246	376699	292640	66279	37.282	0	60	1958350	39	1948850	376699	199886	53117
FCQNA36M2	Human Feces	1.9	37.14	1915	SAMN13139817	This work	47	1902158	36	1895306	393554	288526	25462	37.139	0	58	1902143	44	1893977	305971	194820	21648
FHNFQ13L3	Human Feces	1.75	37.24	1738	SAMN13139760	This work	18	1749398	13	1745811	433917	357779	115862	37.235	0.001	24	1749379	17	1745141	376250	288471	58019
FHNFQ2L2	Human Feces	1.77	37.15	1778	SAMN13139759	This work	19	1769447	16	1767911	434774	301706	91113	37.146	0	23	1769441	18	1766900	434774	301706	91113
FHNFQ30L2	Human Feces	2.11	37.16	2170	SAMN13139762	This work	209	2108896	101	2052277	294457	143778	8740	37.159	0.027	381	2108323	192	2019969	95595	30471	4306
FHNFQ36L4	Human Feces	1.84	37.18	1867	SAMN13139768	This work	27	1840852	14	1835236	467896	389803	136638	37.178	0	33	1840846	19	1834839	467896	379666	64888
FHNFQ51L1	Human Feces	1.94	37.16	1927	SAMN13139761	This work	101	1939149	38	1912615	377490	314602	65837	37.158	0.019	137	1938772	54	1907120	288664	152944	15933
FHNFQ52L1	Human Feces	1.8	37.33	1796	SAMN13139767	This work	15	1795523	13	1794221	472182	443871	100004	37.33	0	21	1795515	18	1793799	472182	339792	68722
FHNXY64M2	Chicken Feces	1.84	37.2	1851	SAMN13139766	This work	58	1844423	45	1838328	248038	123978	19350	37.199	0.005	67	1844324	52	1837522	213428	121689	14493
FHNXY65L1	Duck Feces	1.89	37.25	1941	SAMN13139757	This work	54	1893737	35	1884593	383563	288531	31966	37.25	0	64	1893723	42	1882344	383563	288531	27441
FHNXY66L3	Duck Feces	1.75	37.31	1727	SAMN13139765	This work	64	1748042	48	1739993	292408	124325	35308	37.312	0.005	73	1747951	55	1738577	292408	115664	28419
FHNXY69M10	Chicken Feces	1.8	37.25	1815	SAMN13139764	This work	41	1801187	34	1796880	283432	151453	24291	37.248	0	48	1801176	40	1796357	248252	138013	24291
FHNXY71L2	Chicken Feces	1.7	37.18	1703	SAMN13139763	This work	28	1696900	25	1695656	319572	172393	46379	37.182	0	36	1696886	31	1694545	227947	123481	35305
FJLHD57M2	Duck Feces	1.79	37.24	1772	SAMN13139770	This work	23	1789317	19	1787490	441525	293995	116599	37.235	0	32	1789308	26	1786600	441525	243213	41732
FNXYCHL77L4	Duck Feces	1.97	37.14	1969	SAMN13139771	This work	61	1968186	46	1960079	383728	314671	22320	37.143	0	69	1968171	50	1958417	383728	184875	22320
FSCCD11L5	Human Feces	1.87	37.32	1846	SAMN13139785	This work	34	1870002	21	1863710	436332	292479	90621	37.321	0.012	48	1869775	32	1863051	394997	184858	38698
FSCCD15L1	Human Feces	1.95	37.03	2019	SAMN13139790	This work	35	1947524	27	1943050	427869	341788	96296	37.034	0	40	1947519	31	1942803	427869	341788	92876
FSCCD1M2	Human Feces	1.86	37.23	1844	SAMN13139783	This work	41	1861997	31	1857638	444494	396248	48484	37.231	0.002	56	1861951	38	1854721	396248	373779	48104
FSCCD23L1	Human Feces	1.92	37.09	1935	SAMN13139789	This work	59	1920307	36	1907908	320693	177132	26897	37.094	0	73	1920291	42	1906831	295832	134602	26349
FSCDJY13M1	Human Feces	1.9	37.16	1920	SAMN13139778	This work	31	1901443	19	1895605	525521	437357	90442	37.159	0	38	1901434	25	1894708	437357	279256	90442
FSCDJY41L1	Human Feces	1.89	37.22	1904	SAMN13139791	This work	35	1885120	21	1878772	398229	290355	40014	37.216	0.005	43	1885009	27	1877798	381024	196779	37118
FSCDJY49L1	Human Feces	1.82	36.92	1807	SAMN13139793	This work	31	1822558	24	1819050	391144	268659	53461	36.917	0	33	1822556	25	1818630	391144	211850	48524
FSCDJY57L3	Human Feces	1.85	37.26	1857	SAMN13139794	This work	40	1848380	31	1843482	354501	153416	36445	37.263	0	46	1848374	35	1842393	354501	123957	36150
FSCDJY60M2	Human Feces	1.97	37.25	1998	SAMN13139786	This work	86	1973937	48	1955276	436687	272302	26463	37.247	0.007	116	1973786	53	1942800	398293	122147	22025
FSCPS12M2	Human Feces	1.84	37.17	1846	SAMN13139781	This work	25	1838463	21	1836144	493564	440467	87116	37.171	0	29	1838457	24	1835359	493564	440467	87116
FSCPS15M1	Human Feces	1.89	37.07	1919	SAMN13139782	This work	43	1893084	27	1886546	294492	174753	40531	37.074	0.002	52	1893033	30	1882779	294492	156566	38380
FSCPS24L2	Human Feces	1.92	37.16	1956	SAMN13139792	This work	36	1920092	31	1917102	353090	214137	32641	37.163	0	40	1920088	34	1916353	353090	188874	31895
FSCPS27L1	Human Feces	1.77	36.99	1776	SAMN13139784	This work	11	1769032	10	1768546	491986	435541	138475	36.985	0.004	16	1768955	14	1768234	491986	402985	92613
FSCPS31M1	Human Feces	1.81	36.94	1836	SAMN13139780	This work	20	1807281	13	1803399	435594	286637	118089	36.938	0	29	1807272	21	1803067	423044	268119	39959
FSCPS35L3	Human Feces	1.8	36.91	1831	SAMN13139787	This work	21	1802584	17	1799548	409843	286512	77335	36.914	0	30	1802573	24	1799301	409843	286512	50760
FSCPS3M1	Human Feces	1.81	36.92	1836	SAMN13139779	This work	29	1808588	15	1802201	435387	287934	118112	36.924	0.006	38	1808463	18	1800146	435387	240330	62867
FSCPS86L4	Chicken Feces	1.84	37.17	1845	SAMN13139788	This work	27	1836354	22	1833831	493857	440468	87116	37.172	0.001	34	1836321	26	1832226	445577	269573	48257
FSDHZD5L7	Human Feces	1.83	37.07	1852	SAMN13139776	This work	35	1833952	24	1826816	337362	291112	70720	37.073	0	46	1833939	31	1824481	291112	168983	70720
FSDHZD6L3	Human Feces	1.83	37.1	1828	SAMN13139777	This work	39	1830776	32	1827824	308487	177409	34725	37.101	0	51	1830764	40	1825961	250705	131182	20008
FSDLZ40M4	Human Feces	1.85	37.07	1850	SAMN13139774	This work	18	1849990	16	1848616	427522	333414	118687	37.07	0.008	24	1849831	19	1846668	427522	333414	94524
FSDLZ47M8	Human Feces	1.85	37.25	1856	SAMN13139775	This work	45	1848023	37	1844387	396008	272014	39520	37.248	0.002	53	1847975	41	1842079	378271	195763	26436
FSDQZ12L1	Dog Feces	1.87	37.37	1875	SAMN13139773	This work	52	1868306	29	1858158	403096	219141	20865	37.371	0.001	66	1868282	33	1854517	402256	219141	19417
FSDQZ42L1	Human Feces	2.05	37.04	2096	SAMN13139772	This work	62	2052096	42	2042557	380055	238807	25830	37.041	0	75	2052077	49	2039909	380055	238807	21937
FWXBH2M1	Human Feces	1.89	37.13	1900	SAMN13139796	This work	49	1892375	35	1885332	391675	288628	26389	37.127	0.011	62	1892157	43	1883131	323156	226927	26389
FWXBH44M2	Human Feces	1.94	37.19	1953	SAMN13139795	This work	49	1938494	38	1931975	393407	288547	48182	37.193	0.009	60	1938303	47	1930359	374412	188348	18994
FYNLJ19L1	Human Feces	1.88	37.79	1944	SAMN13139811	This work	29	1881131	24	1878662	426259	309994	81569	37.113	0	35	1881125	29	1878319	416528	309994	81569
FYNLJ37M7	Human Feces	1.85	37.93	1860	SAMN13139812	This work	24	1844639	19	1841554	393018	286816	53560	37.224	0	30	1844633	24	1841201	393018	286816	29410
FYNLJ46M4	Human Feces	1.79	37.08	1759	SAMN13139801	This work	10	1786122	10	1786122	419543	395425	143820	37.078	0	12	1786118	12	1786118	419543	395425	75497
FYNLJ66M1	Human Feces	1.91	37.08	1943	SAMN13139800	This work	101	1906147	39	1879110	337523	289598	37351	37.084	0.029	142	1905589	51	1869189	245710	115169	26939
FYNLJ84L2	Goose Feces	2.01	37.31	2061	SAMN13139798	This work	68	2008395	44	1995774	346143	254840	25820	37.31	0	81	2008376	54	1993901	346143	176339	24435
FYNLJ90L2	Chicken Feces	1.93	37.02	2013	SAMN13139799	This work	31	1934182	21	1929616	426566	295942	106948	37.017	0	36	1934177	26	1929611	426566	186679	49725
FYNLJ92L1	Chicken Feces	1.85	37.16	1892	SAMN13139797	This work	22	1850267	19	1849237	497672	385706	103777	37.16	0	26	1850261	22	1848585	426925	331397	103777
HN22-4	Human Feces	1.86	37.11	1881	SAMN13139753	This work	34	1863469	22	1856107	354521	296037	56241	37.109	0.018	42	1863124	28	1855403	313034	169206	48231
HN25-2	Human Feces	1.94	37.11	1981	SAMN13139755	This work	39	1940644	32	1937287	322814	196692	39751	37.114	0	51	1940626	38	1934984	310881	196692	39057
HN26M2	Human Feces	1.77	37.31	1801	SAMN13139758	This work	32	1770822	26	1767976	420344	274317	59725	37.312	0	43	1770809	32	1765397	375075	195648	44263
HN34-1	Human Feces	1.81	37.12	1809	SAMN13139756	This work	25	1814162	18	1809624	354546	295957	60713	37.117	0	29	1814158	21	1809117	313058	168966	60713	828.85
HN39-6	Human Feces	1.78	37.34	1801	SAMN13139754	This work	37	1783521	29	1779051	406797	187853	38549	37.339	0.01	49	1783327	40	1778444	381272	167895	25524	848.77
JHNZZ2M34	Emptins	1.7	37.37	1692	SAMN13139769	This work	76	1703797	58	1695736	188546	67064	21005	37.365	0.001	93	1703776	65	1692118	188546	67064	21005	754.55
VCQYC5144M12	Pickle	1.9	37.19	1885	SAMN13139816	This work	72	1896705	41	1880572	394345	288546	48204	37.189	0.02	92	1896313	43	1872677	372258	288546	21006	908.66

## Sheet: Sheet2
ATCC25745	Plant	1.83	37.4	1814	SAMN02598525	(Diep et al., 2006)
SL4	Kimchi	1.79	37.3	1784	SAMN02603952	(Dantoft et al., 2013)
WIKIM20	Kimchi	1.83	37.26	1789	SAMN04017317	(Lee et al., 2016)
SRCM100892	Food	2	37.27	2078	SAMN07126152	(Jeong et al., 2015)
SRCM100194	Food	1.87	37.38	1849	SAMN07224387	(Jeong et al., 2015)
KCCM40703	Sake Mash	1.76	37.2	1767	SAMN06447729	Unpublished
IE3	Diary	1.8	37.2	1775	SAMEA2272526	(Midha et al., 2012)
DSM20336	Agricultural Product	1.74	37.3	1725	SAMN02797817	(Sun et al., 2015)
NBRC3182	Fermented Milk	1.83	37	1866	SAMD00093675	Unpublished
