# Supplementary material for: Comparative Genomics of Pediococcus pentosaceus Isolated From Different Niches Reveals Genetic Diversity in Carbohydrate Metabolism and Immune System
Source: Front Microbiol. 2020 Feb 26;11:253. doi: 10.3389/fmicb.2020.00253 (PMC7055311; doi:10.3389/fmicb.2020.00253)
Supplement: TABLE S2 — The annotation of the referenced genome P. pentosaceus ATCC25745. [file Table_2.xlsx]

## Sheet: Sheet1
The annotation of the referenced genome P. pentosaceus ATCC25745
#Replicon Name	Replicon Accession	Start	Stop	Strand	GeneID	Locus	Locus tag	Protein product	Length	Protein name
chr	NC_008525.1	50	1390	+	33061758	dnaA	PEPE_RS00005	WP_011672763.1	446	chromosomal replication initiator protein DnaA
chr	NC_008525.1	1568	2707	+	33061820	dnaN	PEPE_RS00010	WP_002833860.1	379	DNA polymerase III subunit beta
chr	NC_008525.1	2928	3155	+	33062642	yaaA	PEPE_RS00015	WP_002833861.1	75	S4 domain-containing protein YaaA
chr	NC_008525.1	3155	4279	+	33062480	recF	PEPE_RS00020	WP_011672764.1	374	DNA replication/repair protein RecF
chr	NC_008525.1	4284	6230	+	33062463	gyrB	PEPE_RS00025	WP_002833863.1	648	DNA topoisomerase (ATP-hydrolyzing) subunit B
chr	NC_008525.1	6279	8810	+	33061319	gyrA	PEPE_RS00030	WP_011672765.1	843	DNA gyrase subunit A
chr	NC_008525.1	9057	9341	+	33062331	-	PEPE_RS00035	WP_002833865.1	94	30S ribosomal protein S6
chr	NC_008525.1	9377	9904	+	33061798	ssb	PEPE_RS00040	WP_011672766.1	175	single-stranded DNA-binding protein
chr	NC_008525.1	9928	10164	+	33061422	rpsR	PEPE_RS00045	WP_002833867.1	78	MULTISPECIES: 30S ribosomal protein S18
chr	NC_008525.1	10367	12367	+	33062265	-	PEPE_RS00050	WP_002833868.1	666	diguanylate cyclase
chr	NC_008525.1	12373	12825	+	33062011	-	PEPE_RS00055	WP_011672767.1	150	50S ribosomal protein L9
chr	NC_008525.1	12874	14271	+	33061813	dnaB	PEPE_RS00060	WP_002833870.1	465	replicative DNA helicase
chr	NC_008525.1	14364	15563	+	33061795	-	PEPE_RS00065	WP_011672768.1	399	MFS transporter
chr	NC_008525.1	15587	15955	-	33061675	-	PEPE_RS00070	WP_002833872.1	122	DUF1304 domain-containing protein
chr	NC_008525.1	16199	16930	+	33062421	-	PEPE_RS00075	WP_011672769.1	243	sulfite exporter TauE/SafE family protein
chr	NC_008525.1	17257	18741	+	33062317	abc-f	PEPE_RS00080	WP_011672770.1	494	ABC-F type ribosomal protection protein
chr	NC_008525.1	18825	19328	+	33062744	-	PEPE_RS00085	WP_011672771.1	167	TetR/AcrR family transcriptional regulator
chr	NC_008525.1	19331	20395	+	33062419	-	PEPE_RS00090	WP_002833877.1	354	ABC transporter permease
chr	NC_008525.1	20399	21076	+	33061996	-	PEPE_RS00095	WP_002833878.1	225	ABC transporter ATP-binding protein
chr	NC_008525.1	21247	21819	+	33062932	-	PEPE_RS00100	WP_011672772.1	190	helix-turn-helix domain-containing protein
chr	NC_008525.1	21867	23051	-	33062735	-	PEPE_RS00105	WP_011672773.1	394	GNAT family N-acetyltransferase
chr	NC_008525.1	23066	23251	-	33061781	-	PEPE_RS00110	WP_011672774.1	61	hypothetical protein
chr	NC_008525.1	23258	24493	-	33062871	-	PEPE_RS00115	WP_011672775.1	411	PTS sugar transporter subunit IIC
chr	NC_008525.1	24750	25106	-	33062347	-	PEPE_RS00120	WP_011672776.1	118	helix-turn-helix transcriptional regulator
chr	NC_008525.1	25243	26082	+	33061420	-	PEPE_RS00125	WP_011672777.1	279	aldo/keto reductase
chr	NC_008525.1	26103	26897	+	33061253	-	PEPE_RS00130	WP_011672778.1	264	SDR family oxidoreductase
chr	NC_008525.1	26992	27540	+	33061746	-	PEPE_RS00135	WP_011672779.1	182	NAD(P)H-dependent oxidoreductase
chr	NC_008525.1	27600	27935	-	33062952	-	PEPE_RS00140	WP_011672780.1	111	winged helix-turn-helix transcriptional regulator
chr	NC_008525.1	28001	28606	+	33062979	-	PEPE_RS00145	WP_011672781.1	201	permease
chr	NC_008525.1	28732	30021	+	33061530	-	PEPE_RS00150	WP_011672782.1	429	LysM peptidoglycan-binding domain-containing protein
chr	NC_008525.1	30045	30512	+	33061963	-	PEPE_RS00155	WP_011672783.1	155	hypothetical protein
chr	NC_008525.1	30774	31094	+	33062489	-	PEPE_RS00160	WP_002833891.1	106	multidrug efflux SMR transporter
chr	NC_008525.1	31114	31752	+	33061400	-	PEPE_RS00165	WP_002833892.1	212	pentapeptide repeat-containing protein
chr	NC_008525.1	31840	33201	-	33062717	-	PEPE_RS00170	WP_011672784.1	453	NADH oxidase
chr	NC_008525.1	33332	34012	+	33061524	-	PEPE_RS00175	WP_002833894.1	226	EAL domain-containing protein
chr	NC_008525.1	34048	34506	-	33061984	-	PEPE_RS00180	WP_011672785.1	152	DUF1836 domain-containing protein
chr	NC_008525.1	34634	35272	+	33062586	-	PEPE_RS00185	WP_011672786.1	212	hemolysin III family protein
chr	NC_008525.1	35344	35877	-	33061615	-	PEPE_RS00190	WP_002834251.1	177	GNAT family N-acetyltransferase
chr	NC_008525.1	36064	37335	+	33062792	-	PEPE_RS00195	WP_011672787.1	423	cation:dicarboxylase symporter family transporter
chr	NC_008525.1	37405	39198	-	33063053	-	PEPE_RS00200	WP_011672788.1	597	glycerophosphoryl diester phosphodiesterase
chr	NC_008525.1	39323	39556	-	33061632	-	PEPE_RS00205	WP_011672789.1	77	hypothetical protein
chr	NC_008525.1	39569	40096	-	33061371	-	PEPE_RS00210	WP_002834247.1	175	CvpA family protein
chr	NC_008525.1	40370	41059	+	33061920	-	PEPE_RS00215	WP_002834246.1	229	VIT family protein
chr	NC_008525.1	41074	41754	+	33061952	-	PEPE_RS00220	WP_002834245.1	226	VIT family protein
chr	NC_008525.1	41910	43502	+	33061740	-	PEPE_RS00225	WP_041526978.1	530	divalent metal cation transporter
chr	NC_008525.1	43502	43933	+	33061399	-	PEPE_RS00230	WP_002834243.1	143	universal stress protein
chr	NC_008525.1	43989	44879	-	33061299	-	PEPE_RS00235	WP_011672791.1	296	diacylglycerol kinase family lipid kinase
chr	NC_008525.1	44872	45768	-	33062964	-	PEPE_RS00240	WP_011672792.1	298	LysR family transcriptional regulator
chr	NC_008525.1	45891	46445	+	33062146	-	PEPE_RS00245	WP_011672793.1	184	acetyltransferase
chr	NC_008525.1	46445	47194	+	33061736	-	PEPE_RS00250	WP_011672794.1	249	SDR family oxidoreductase
chr	NC_008525.1	47214	48080	+	33062014	-	PEPE_RS00255	WP_011672795.1	288	aldo/keto reductase
chr	NC_008525.1	48155	48898	-	33061737	-	PEPE_RS00260	WP_011672796.1	247	hypothetical protein
chr	NC_008525.1	48900	49604	-	33061777	-	PEPE_RS00265	WP_002834232.1	234	ATP-binding cassette domain-containing protein
chr	NC_008525.1	49597	49974	-	33061791	-	PEPE_RS00270	WP_002834231.1	125	GntR family transcriptional regulator
chr	NC_008525.1	50136	51311	+	33061431	-	PEPE_RS00275	WP_011672797.1	391	serine hydrolase
chr	NC_008525.1	51324	52217	+	33061889	-	PEPE_RS00280	WP_041526939.1	297	zinc ribbon domain-containing protein
chr	NC_008525.1	52344	53369	+	33061965	-	PEPE_RS00285	WP_011672799.1	341	linear amide C-N hydrolase
chr	NC_008525.1	53451	54203	-	33061764	-	PEPE_RS00290	WP_011672800.1	250	nicotinamide mononucleotide transporter
chr	NC_008525.1	54704	54796	+	33062601	-	PEPE_RS09035	WP_080504369.1	30	hypothetical protein
chr	NC_008525.1	61297	61776	+	41337973	-	PEPE_RS09190	WP_148194171.1	159	LPXTG cell wall anchor domain-containing protein
chr	NC_008525.1	61866	62231	-	33061881	-	PEPE_RS00300	WP_011672802.1	121	MerR family transcriptional regulator
chr	NC_008525.1	62393	63400	+	33061824	-	PEPE_RS00305	WP_041525474.1	335	aldo/keto reductase
chr	NC_008525.1	63976	66345	+	33062264	secA2	PEPE_RS00310	WP_011672804.1	789	accessory Sec system translocase SecA2
chr	NC_008525.1	66342	67574	+	33061627	-	PEPE_RS00315	WP_011672805.1	410	preprotein translocase subunit SecY
chr	NC_008525.1	67597	69249	+	33062570	-	PEPE_RS00320	WP_011672806.1	550	accessory Sec system protein Asp1
chr	NC_008525.1	69239	70822	+	33062739	asp2	PEPE_RS00325	WP_011672807.1	527	accessory Sec system protein Asp2
chr	NC_008525.1	70815	71633	+	33061436	asp3	PEPE_RS00330	WP_011672808.1	272	accessory Sec system protein Asp3
chr	NC_008525.1	71661	73109	+	33062541	-	PEPE_RS00335	WP_011672809.1	482	glycosyltransferase
chr	NC_008525.1	73099	73947	+	33062217	-	PEPE_RS00340	WP_011672810.1	282	hypothetical protein
chr	NC_008525.1	74013	74744	+	33062530	-	PEPE_RS00345	WP_011672811.1	243	hypothetical protein
chr	NC_008525.1	74988	75554	+	33062452	-	PEPE_RS00350	WP_148194172.1	188	hypothetical protein
chr	NC_008525.1	75935	78595	+	33061447	-	PEPE_RS08990	WP_049752769.1	886	LPXTG cell wall anchor domain-containing protein
chr	NC_008525.1	78691	81252	+	33061574	-	PEPE_RS00360	WP_011672814.1	853	YfhO family protein
chr	NC_008525.1	81450	82235	+	33061467	-	PEPE_RS00365	WP_011672815.1	261	SDR family oxidoreductase
chr	NC_008525.1	82325	83200	-	33061563	-	PEPE_RS00370	WP_041526981.1	291	LysR family transcriptional regulator
chr	NC_008525.1	83353	84213	+	33062406	-	PEPE_RS00375	WP_011672817.1	286	aldo/keto reductase
chr	NC_008525.1	84234	85277	+	33061551	-	PEPE_RS00380	WP_011672818.1	347	alcohol dehydrogenase catalytic domain-containing protein
chr	NC_008525.1	85747	86238	+	33062285	-	PEPE_RS00385	WP_011672819.1	163	PTS glucose transporter subunit IIA
chr	NC_008525.1	86273	87103	+	33061605	-	PEPE_RS00390	WP_011672820.1	276	PRD domain-containing protein
chr	NC_008525.1	87130	88581	+	33061339	-	PEPE_RS00395	WP_011672821.1	483	PTS fructose transporter subunit IIB
chr	NC_008525.1	88584	89342	+	33061306	-	PEPE_RS00400	WP_002834215.1	252	ChbG/HpnK family deacetylase
chr	NC_008525.1	89722	90000	-	33062591	-	PEPE_RS00405	WP_002834213.1	92	bacteriocin immunity protein
chr	NC_008525.1	90015	90197	-	33062359	-	PEPE_RS00410	WP_011672822.1	60	bacteriocin
chr	NC_008525.1	90629	91933	+	33062274	-	PEPE_RS00415	WP_041526940.1	434	GHKL domain-containing protein
chr	NC_008525.1	91952	92698	+	33061514	-	PEPE_RS00420	WP_011672824.1	248	response regulator transcription factor
chr	NC_008525.1	92932	95106	+	33062409	-	PEPE_RS00425	WP_011672825.1	724	peptide cleavage/export ABC transporter
chr	NC_008525.1	95389	96303	-	33062765	-	PEPE_RS00430	WP_011672826.1	304	metal ABC transporter substrate-binding protein
chr	NC_008525.1	97081	97473	+	33061757	-	PEPE_RS00435	WP_011672828.1	130	hypothetical protein
chr	NC_008525.1	97565	98083	-	33062659	-	PEPE_RS00440	WP_011672829.1	172	GNAT family N-acetyltransferase
chr	NC_008525.1	98313	100124	+	33062115	cadA	PEPE_RS00445	WP_011672830.1	603	cadmium-translocating P-type ATPase
chr	NC_008525.1	100382	101677	+	33062212	-	PEPE_RS00450	WP_011672831.1	431	PTS sugar transporter subunit IIC
chr	NC_008525.1	101661	102524	+	33062578	-	PEPE_RS00455	WP_011672832.1	287	alpha/beta hydrolase
chr	NC_008525.1	102635	103315	-	33063051	-	PEPE_RS00460	WP_041526941.1	226	hypothetical protein
chr	NC_008525.1	103637	104524	-	33062796	-	PEPE_RS00465	WP_011672834.1	295	MurR/RpiR family transcriptional regulator
chr	NC_008525.1	104739	105767	+	33061950	-	PEPE_RS00470	WP_011672835.1	342	NAD(P)-dependent oxidoreductase
chr	NC_008525.1	105791	106765	+	33062252	-	PEPE_RS00475	WP_011672836.1	324	Gfo/Idh/MocA family oxidoreductase
chr	NC_008525.1	106781	107347	+	33062873	-	PEPE_RS00480	WP_011672837.1	188	sugar O-acetyltransferase
chr	NC_008525.1	107735	108685	+	33062070	-	PEPE_RS00490	WP_011672838.1	316	alpha/beta fold hydrolase
chr	NC_008525.1	108687	109649	+	33062213	-	PEPE_RS00495	WP_011672839.1	320	diacylglycerol kinase family lipid kinase
chr	NC_008525.1	109733	110560	+	33062616	-	PEPE_RS00500	WP_011672840.1	275	alpha/beta hydrolase
chr	NC_008525.1	110656	110976	+	33062749	-	PEPE_RS00505	WP_002834396.1	106	thioredoxin family protein
chr	NC_008525.1	111311	112117	+	33061471	-	PEPE_RS00510	WP_011672841.1	268	EAL domain-containing protein
chr	NC_008525.1	112119	112622	+	33062518	-	PEPE_RS00515	WP_011672842.1	167	hypothetical protein
chr	NC_008525.1	112632	113957	+	33061657	-	PEPE_RS00520	WP_011672843.1	441	glycosyltransferase
chr	NC_008525.1	114093	115529	+	33062323	-	PEPE_RS00525	WP_011672844.1	478	6-phospho-beta-glucosidase
chr	NC_008525.1	115638	116438	+	33062117	-	PEPE_RS00530	WP_011672845.1	266	hypothetical protein
chr	NC_008525.1	121990	123141	-	33062754	-	PEPE_RS00550	WP_011672846.1	383	ArgE/DapE family deacylase
chr	NC_008525.1	123321	124337	+	33062112	-	PEPE_RS00555	WP_011672847.1	338	glyceraldehyde 3-phosphate reductase
chr	NC_008525.1	124377	125561	+	33061278	-	PEPE_RS00560	WP_049752770.1	394	galactokinase
chr	NC_008525.1	125793	126374	+	33061590	-	PEPE_RS00565	WP_011672849.1	193	sigma-70 family RNA polymerase sigma factor
chr	NC_008525.1	126609	126827	+	33062059	-	PEPE_RS00570	WP_002834326.1	72	hypothetical protein
chr	NC_008525.1	127994	133039	+	33062335	-	PEPE_RS00575	WP_080504374.1	1681	hypothetical protein
chr	NC_008525.1	133426	142479	+	33062916	-	PEPE_RS00580	WP_011672852.1	3017	LPXTG cell wall anchor domain-containing protein
chr	NC_008525.1	142598	143326	-	33063025	-	PEPE_RS00585	WP_011672853.1	242	helix-turn-helix transcriptional regulator
chr	NC_008525.1	144335	144580	-	33062266	-	PEPE_RS00590	WP_002834324.1	81	hypothetical protein
chr	NC_008525.1	144681	145412	-	33062114	-	PEPE_RS00595	WP_011672854.1	243	hypothetical protein
chr	NC_008525.1	145419	145868	-	33062692	-	PEPE_RS00600	WP_011672855.1	149	LytTR family transcriptional regulator
chr	NC_008525.1	146028	147641	-	33061859	-	PEPE_RS00605	WP_148194173.1	537	hypothetical protein
chr	NC_008525.1	147790	149235	+	33062585	-	PEPE_RS00610	WP_011672857.1	481	hypothetical protein
chr	NC_008525.1	149638	150645	+	33061938	-	PEPE_RS00615	WP_041526982.1	335	serine hydrolase
chr	NC_008525.1	150668	151687	+	33061453	-	PEPE_RS00620	WP_002834318.1	339	glycosyltransferase family 2 protein
chr	NC_008525.1	151946	153076	+	33061966	-	PEPE_RS00625	WP_011672859.1	376	hypothetical protein
chr	NC_008525.1	153181	154617	-	33061745	-	PEPE_RS00630	WP_011672860.1	478	MFS transporter
chr	NC_008525.1	154851	155897	-	33061884	-	PEPE_RS00635	WP_011672861.1	348	aspartate-semialdehyde dehydrogenase
chr	NC_008525.1	155899	157080	-	33061998	-	PEPE_RS00640	WP_011672862.1	393	aminotransferase class I/II-fold pyridoxal phosphate-dependent enzyme
chr	NC_008525.1	157093	157857	-	33061427	-	PEPE_RS00645	WP_011672863.1	254	4-hydroxy-tetrahydrodipicolinate reductase
chr	NC_008525.1	157873	158772	-	33062713	dapA	PEPE_RS00650	WP_011672864.1	299	4-hydroxy-tetrahydrodipicolinate synthase
chr	NC_008525.1	158775	159929	-	33062061	-	PEPE_RS00655	WP_011672865.1	384	N-acetyldiaminopimelate deacetylase
chr	NC_008525.1	159943	160653	-	33062087	dapD	PEPE_RS00660	WP_011672866.1	236	2,3,4,5-tetrahydropyridine-2,6-dicarboxylate N-acetyltransferase
chr	NC_008525.1	160674	161966	-	33062550	lysA	PEPE_RS00665	WP_011672867.1	430	diaminopimelate decarboxylase
chr	NC_008525.1	162374	163810	+	33062415	-	PEPE_RS00670	WP_132981437.1	478	aspartate kinase
chr	NC_008525.1	163810	164799	+	33062527	-	PEPE_RS00675	WP_011672869.1	329	diaminopimelate epimerase
chr	NC_008525.1	164945	166147	+	33062986	-	PEPE_RS00680	WP_011672870.1	400	MFS transporter
chr	NC_008525.1	166186	166932	-	33062165	-	PEPE_RS00685	WP_011672871.1	248	MurR/RpiR family transcriptional regulator
chr	NC_008525.1	167049	167984	+	33062133	pfkB	PEPE_RS00690	WP_011672872.1	311	1-phosphofructokinase
chr	NC_008525.1	167981	169870	+	33062914	-	PEPE_RS00695	WP_011672873.1	629	PTS fructose transporter subunit IIABC
chr	NC_008525.1	169986	170978	+	33062867	lacD	PEPE_RS00700	WP_002834297.1	330	tagatose-bisphosphate aldolase
chr	NC_008525.1	171149	173065	+	33062257	-	PEPE_RS00705	WP_002834296.1	638	fructose-1,6-bisphosphatase
chr	NC_008525.1	173055	173960	-	33061545	-	PEPE_RS00710	WP_011672874.1	301	magnesium transporter
chr	NC_008525.1	174070	174963	+	33062328	-	PEPE_RS00715	WP_011672875.1	297	SDR family oxidoreductase
chr	NC_008525.1	175229	176359	-	33062304	-	PEPE_RS00720	WP_011672876.1	376	hypothetical protein
chr	NC_008525.1	176461	177264	-	33062615	-	PEPE_RS00725	WP_011672877.1	267	hypothetical protein
chr	NC_008525.1	177639	178316	+	33062803	-	PEPE_RS00730	WP_011672878.1	225	methyltransferase
chr	NC_008525.1	178383	179195	-	33061897	-	PEPE_RS00735	WP_011672879.1	270	MurR/RpiR family transcriptional regulator
chr	NC_008525.1	179297	179986	-	33062733	-	PEPE_RS00740	WP_011672880.1	229	N-acetylmannosamine-6-phosphate 2-epimerase
chr	NC_008525.1	180274	181608	-	33062468	-	PEPE_RS00745	WP_011672881.1	444	NAD(P)/FAD-dependent oxidoreductase
chr	NC_008525.1	181775	182623	-	33061893	-	PEPE_RS00750	WP_011672882.1	282	AraC family transcriptional regulator
chr	NC_008525.1	182776	184758	+	33062250	-	PEPE_RS00755	WP_011672883.1	660	glycoside hydrolase family 127 protein
chr	NC_008525.1	184771	186117	+	33062092	-	PEPE_RS00760	WP_011672884.1	448	MFS transporter
chr	NC_008525.1	186391	187467	+	33061930	-	PEPE_RS00765	WP_011672885.1	358	GntR family transcriptional regulator
chr	NC_008525.1	187926	188645	-	33062461	-	PEPE_RS00770	WP_011672886.1	239	winged helix-turn-helix transcriptional regulator
chr	NC_008525.1	188929	189249	-	33062861	-	PEPE_RS00775	WP_011672887.1	106	N-acetyltransferase
chr	NC_008525.1	189260	190663	-	33061557	-	PEPE_RS00780	WP_011672888.1	467	anaerobic C4-dicarboxylate transporter DcuC
chr	NC_008525.1	190675	191604	-	33061434	rihC	PEPE_RS00785	WP_029257657.1	309	ribonucleoside hydrolase RihC
chr	NC_008525.1	192107	193477	+	33062079	-	PEPE_RS00790	WP_002834343.1	456	sugar porter family MFS transporter
chr	NC_008525.1	193498	195093	+	33062743	-	PEPE_RS00795	WP_011672890.1	531	FGGY-family carbohydrate kinase
chr	NC_008525.1	195108	195836	+	33061900	-	PEPE_RS00800	WP_011672891.1	242	L-ribulose-5-phosphate 4-epimerase
chr	NC_008525.1	195866	197290	+	33062008	araA	PEPE_RS00805	WP_002834340.1	474	L-arabinose isomerase
chr	NC_008525.1	197497	198603	+	33062417	ald	PEPE_RS00810	WP_011672892.1	368	alanine dehydrogenase
chr	NC_008525.1	198620	199675	+	33062294	tdcB	PEPE_RS00815	WP_011672893.1	351	bifunctional threonine ammonia-lyase/L-serine ammonia-lyase TdcB
chr	NC_008525.1	199690	201627	+	33062436	-	PEPE_RS00820	WP_080504375.1	645	peptide transporter
chr	NC_008525.1	201611	201973	+	33062279	-	PEPE_RS00825	WP_011672895.1	120	PqqD family peptide modification chaperone
chr	NC_008525.1	201993	203420	+	33062271	-	PEPE_RS00830	WP_011672896.1	475	C69 family dipeptidase
chr	NC_008525.1	203639	204853	+	33062458	agaB	PEPE_RS09075	WP_011672897.1	404	PTS N-acetylgalactosamine transporter subunit IIB
chr	NC_008525.1	204889	205695	+	33062675	agaC	PEPE_RS00840	WP_041526943.1	268	PTS N-acetylgalactosamine transporter subunit IIC
chr	NC_008525.1	205670	206485	+	33061857	agaD	PEPE_RS00845	WP_041526944.1	271	PTS N-acetylgalactosamine transporter subunit IID
chr	NC_008525.1	206497	206919	+	33062054	-	PEPE_RS00850	WP_011672900.1	140	PTS sugar transporter
chr	NC_008525.1	207256	207993	+	33061806	-	PEPE_RS00855	WP_011672901.1	245	GntR family transcriptional regulator
chr	NC_008525.1	207980	208672	+	33062691	-	PEPE_RS00860	WP_011672902.1	230	GntR family transcriptional regulator
chr	NC_008525.1	208689	209159	+	33061768	-	PEPE_RS00865	WP_041526945.1	156	PTS sugar transporter subunit IIB
chr	NC_008525.1	209176	210015	+	33062236	-	PEPE_RS00870	WP_011672903.1	279	PTS sugar transporter subunit IIC
chr	NC_008525.1	209996	210817	+	33062479	-	PEPE_RS00875	WP_011672904.1	273	PTS system mannose/fructose/sorbose family transporter subunit IID
chr	NC_008525.1	210839	211906	+	33061503	-	PEPE_RS00880	WP_041526946.1	355	SIS domain-containing protein
chr	NC_008525.1	211925	212920	+	33061709	-	PEPE_RS00885	WP_041526947.1	331	SIS domain-containing protein
chr	NC_008525.1	212939	213346	+	33062030	-	PEPE_RS00890	WP_041526948.1	135	PTS sugar transporter subunit IIA
chr	NC_008525.1	213441	214562	-	33061891	-	PEPE_RS00895	WP_011672905.1	373	NAD(P)-dependent alcohol dehydrogenase
chr	NC_008525.1	214745	215602	+	33062074	-	PEPE_RS00900	WP_002834331.1	285	ROK family protein
chr	NC_008525.1	215704	217986	-	33062181	yicI	PEPE_RS00905	WP_011672906.1	760	alpha-xylosidase
chr	NC_008525.1	218212	219597	+	33061604	-	PEPE_RS00910	WP_011672907.1	461	MFS transporter
chr	NC_008525.1	219621	220772	+	33062437	-	PEPE_RS00915	WP_011672908.1	383	ROK family protein
chr	NC_008525.1	220787	222130	+	33062980	xylA	PEPE_RS00920	WP_002834438.1	447	xylose isomerase
chr	NC_008525.1	222180	223685	+	33062582	xylB	PEPE_RS00925	WP_011672909.1	501	xylulokinase
chr	NC_008525.1	223883	224917	+	33062946	-	PEPE_RS00930	WP_011672910.1	344	putrescine carbamoyltransferase
chr	NC_008525.1	224962	226347	+	33062307	-	PEPE_RS00935	WP_011672911.1	461	APC family permease
chr	NC_008525.1	226344	227438	+	33062597	aguA	PEPE_RS00940	WP_011672912.1	364	agmatine deiminase
chr	NC_008525.1	227517	228461	+	33062153	arcC	PEPE_RS00945	WP_011672913.1	314	carbamate kinase
chr	NC_008525.1	228491	229582	+	33062516	aguA	PEPE_RS00950	WP_011672914.1	363	agmatine deiminase
chr	NC_008525.1	230570	233311	+	33062646	-	PEPE_RS00960	WP_011672916.1	913	PRD domain-containing protein
chr	NC_008525.1	233410	233811	+	33062254	-	PEPE_RS00965	WP_023439887.1	133	PTS fructose transporter subunit IIA
chr	NC_008525.1	233814	234284	+	33062306	-	PEPE_RS00970	WP_023439888.1	156	PTS sugar transporter subunit IIB
chr	NC_008525.1	234307	235092	+	33062240	-	PEPE_RS00975	WP_011672917.1	261	PTS sugar transporter subunit IIC
chr	NC_008525.1	235107	235940	+	33061673	-	PEPE_RS00980	WP_011672918.1	277	PTS system mannose/fructose/sorbose family transporter subunit IID
chr	NC_008525.1	235990	236967	+	33061948	-	PEPE_RS00985	WP_041526949.1	325	SIS domain-containing protein
chr	NC_008525.1	237847	238842	+	33061788	-	PEPE_RS00995	WP_011672919.1	331	LacI family DNA-binding transcriptional regulator
chr	NC_008525.1	238984	240018	+	33061797	-	PEPE_RS01000	WP_099046110.1	344	galactose mutarotase
chr	NC_008525.1	240309	242255	+	33062197	-	PEPE_RS01005	WP_011672921.1	648	PTS sugar transporter subunit IIA
chr	NC_008525.1	242363	243322	-	33062496	-	PEPE_RS01010	WP_011672922.1	319	beta-galactosidase
chr	NC_008525.1	243306	245186	-	33062327	-	PEPE_RS01015	WP_011672923.1	626	beta-galactosidase
chr	NC_008525.1	245467	246630	+	33062107	-	PEPE_RS01020	WP_011672924.1	387	galactokinase
chr	NC_008525.1	246687	247691	+	33061867	galE	PEPE_RS01025	WP_011672925.1	334	UDP-glucose 4-epimerase GalE
chr	NC_008525.1	247691	249151	+	33062312	-	PEPE_RS01030	WP_011672926.1	486	UDP-glucose--hexose-1-phosphate uridylyltransferase
chr	NC_008525.1	249343	250725	+	33062628	-	PEPE_RS01035	WP_011672927.1	460	class II fumarate hydratase
chr	NC_008525.1	250738	252156	+	33061875	-	PEPE_RS01040	WP_011672928.1	472	anion permease
chr	NC_008525.1	252255	252839	+	33061583	-	PEPE_RS01045	WP_002834487.1	194	peptidylprolyl isomerase
chr	NC_008525.1	252880	253734	-	33061288	-	PEPE_RS01050	WP_002834486.1	284	patatin family protein
chr	NC_008525.1	253883	255076	-	33062337	-	PEPE_RS01055	WP_099046111.1	397	MFS transporter
chr	NC_008525.1	255222	255731	+	33061728	-	PEPE_RS01060	WP_011672930.1	169	transcription repressor NadR
chr	NC_008525.1	256037	257686	-	33062520	-	PEPE_RS01065	WP_011672931.1	549	glycosyltransferase family 8 protein
chr	NC_008525.1	257866	258150	+	33061934	-	PEPE_RS01070	WP_002834480.1	94	hypothetical protein
chr	NC_008525.1	258293	259213	-	33062485	-	PEPE_RS01075	WP_011672932.1	306	L-lactate dehydrogenase
chr	NC_008525.1	259285	259656	-	33062661	-	PEPE_RS01080	WP_011672933.1	123	YxeA family protein
chr	NC_008525.1	259668	260687	-	33061767	-	PEPE_RS01085	WP_011672934.1	339	YdcF family protein
chr	NC_008525.1	260817	261821	-	33062502	-	PEPE_RS01090	WP_011672935.1	334	galactose mutarotase
chr	NC_008525.1	261970	262239	+	33062989	rpsN	PEPE_RS01095	WP_011672936.1	89	30S ribosomal protein S14
chr	NC_008525.1	262331	263314	+	33061512	-	PEPE_RS01100	WP_011672937.1	327	EamA family transporter
chr	NC_008525.1	263469	265070	+	33061466	-	PEPE_RS01105	WP_011672938.1	533	glycosyltransferase
chr	NC_008525.1	265070	266569	+	33061263	-	PEPE_RS01110	WP_011672939.1	499	glycosyltransferase
chr	NC_008525.1	266627	267232	-	33061849	-	PEPE_RS01115	WP_011672940.1	201	nitroreductase family protein
chr	NC_008525.1	267372	268157	+	33062369	-	PEPE_RS01120	WP_069825064.1	261	hypothetical protein
chr	NC_008525.1	268227	269036	-	33061786	thiD	PEPE_RS01125	WP_011672942.1	269	bifunctional hydroxymethylpyrimidine kinase/phosphomethylpyrimidine kinase
chr	NC_008525.1	269091	270134	-	33062947	-	PEPE_RS01130	WP_011672943.1	347	DUF2974 domain-containing protein
chr	NC_008525.1	270310	271401	+	33062610	-	PEPE_RS01135	WP_011672944.1	363	DUF871 domain-containing protein
chr	NC_008525.1	271667	272977	+	33061634	celB	PEPE_RS01140	WP_011672945.1	436	PTS cellobiose transporter subunit IIC
chr	NC_008525.1	273101	273559	+	33062470	-	PEPE_RS01145	WP_002834504.1	152	hypothetical protein
chr	NC_008525.1	273665	274303	+	33062135	-	PEPE_RS01150	WP_002834503.1	212	SDR family oxidoreductase
chr	NC_008525.1	274447	275844	+	33062853	pepV	PEPE_RS01155	WP_011672946.1	465	dipeptidase PepV
chr	NC_008525.1	276150	277403	+	33062010	-	PEPE_RS01160	WP_011672947.1	417	tyrosine--tRNA ligase
chr	NC_008525.1	283174	284538	+	33062821	-	PEPE_RS01185	WP_011672948.1	454	hypothetical protein
chr	NC_008525.1	284528	285760	+	33062316	codA	PEPE_RS01190	WP_011672949.1	410	cytosine deaminase
chr	NC_008525.1	285855	287384	+	33062918	-	PEPE_RS01195	WP_002832660.1	509	ABC transporter permease/substrate-binding protein
chr	NC_008525.1	287384	288349	+	33061704	-	PEPE_RS01200	WP_011672950.1	321	ABC transporter ATP-binding protein
chr	NC_008525.1	288364	289698	+	33061909	-	PEPE_RS01205	WP_011672951.1	444	NAD(P)/FAD-dependent oxidoreductase
chr	NC_008525.1	289755	290915	+	33062302	-	PEPE_RS01210	WP_011672952.1	386	cation:proton antiporter
chr	NC_008525.1	291055	294480	+	33062472	-	PEPE_RS01215	WP_011672953.1	1141	pyruvate carboxylase
chr	NC_008525.1	294485	295660	+	33061381	-	PEPE_RS01220	WP_011672954.1	391	pyridoxal phosphate-dependent aminotransferase
chr	NC_008525.1	295714	296439	-	33062795	-	PEPE_RS01225	WP_011672955.1	241	DUF554 domain-containing protein
chr	NC_008525.1	296579	297463	+	33061414	-	PEPE_RS01230	WP_011672956.1	294	LysR family transcriptional regulator
chr	NC_008525.1	297576	299051	+	33061374	-	PEPE_RS01235	WP_011672957.1	491	UbiD family decarboxylase
chr	NC_008525.1	299073	299669	+	33063012	-	PEPE_RS01240	WP_011672958.1	198	UbiX family flavin prenyltransferase
chr	NC_008525.1	299641	300084	+	33061357	-	PEPE_RS01245	WP_011672959.1	147	hypothetical protein
chr	NC_008525.1	300239	301174	+	33061397	-	PEPE_RS01250	WP_011672960.1	311	NADP-dependent oxidoreductase
chr	NC_008525.1	301301	302239	+	33062660	-	PEPE_RS01255	WP_011672961.1	312	DMT family transporter
chr	NC_008525.1	302256	304559	-	33063042	-	PEPE_RS01260	WP_011672962.1	767	AAA family ATPase
chr	NC_008525.1	304896	305924	+	33061350	trpS	PEPE_RS01265	WP_011672963.1	342	tryptophan--tRNA ligase
chr	NC_008525.1	306083	307012	+	33061413	-	PEPE_RS01270	WP_002832672.1	309	Ppx/GppA family phosphatase
chr	NC_008525.1	307018	308250	+	33061264	-	PEPE_RS01275	WP_011672964.1	410	hydroxymethylglutaryl-CoA reductase, degradative
chr	NC_008525.1	308237	309193	+	33061269	-	PEPE_RS01280	WP_002832674.1	318	hypothetical protein
chr	NC_008525.1	309243	309650	-	33061388	-	PEPE_RS01285	WP_011672965.1	135	hypothetical protein
chr	NC_008525.1	309719	310543	-	33061469	-	PEPE_RS01290	WP_002832676.1	274	helix-turn-helix transcriptional regulator
chr	NC_008525.1	310608	310796	-	33062896	-	PEPE_RS01295	WP_002832677.1	62	PspC domain-containing protein
chr	NC_008525.1	310941	311606	+	33062694	-	PEPE_RS01300	WP_011672967.1	221	hypothetical protein
chr	NC_008525.1	311675	312523	+	33062180	-	PEPE_RS01305	WP_011672968.1	282	DUF72 domain-containing protein
chr	NC_008525.1	312622	314643	+	33062338	metG	PEPE_RS01310	WP_011672969.1	673	methionine--tRNA ligase
chr	NC_008525.1	314719	315501	+	33062145	-	PEPE_RS01315	WP_011672970.1	260	TatD family deoxyribonuclease
chr	NC_008525.1	315488	316048	+	33062746	rnmV	PEPE_RS01320	WP_002832682.1	186	ribonuclease M5
chr	NC_008525.1	316041	316934	+	33062618	rsmA	PEPE_RS01325	WP_011672971.1	297	16S rRNA (adenine(1518)-N(6)/adenine(1519)-N(6))-dimethyltransferase RsmA
chr	NC_008525.1	317061	317363	+	33062481	-	PEPE_RS01330	WP_002832686.1	100	hypothetical protein
chr	NC_008525.1	317481	318332	+	33061718	-	PEPE_RS01335	WP_002832687.1	283	4-(cytidine 5\'-diphospho)-2-C-methyl-D-erythritol kinase
chr	NC_008525.1	318342	318854	+	33062592	-	PEPE_RS01340	WP_002832688.1	170	TetR/AcrR family transcriptional regulator
chr	NC_008525.1	318963	319436	+	33061962	-	PEPE_RS01345	WP_002832689.1	157	universal stress protein
chr	NC_008525.1	319465	319914	+	33062976	-	PEPE_RS01350	WP_002832690.1	149	universal stress protein
chr	NC_008525.1	320054	321493	+	33061424	-	PEPE_RS01355	WP_011672972.1	479	multidrug efflux MFS transporter
chr	NC_008525.1	321556	322725	-	33061914	-	PEPE_RS01360	WP_011672973.1	389	iron-containing alcohol dehydrogenase
chr	NC_008525.1	322916	323674	-	33063005	-	PEPE_RS01365	WP_011672974.1	252	ATP-binding cassette domain-containing protein
chr	NC_008525.1	323676	324587	-	33062567	-	PEPE_RS01370	WP_011672975.1	303	branched-chain amino acid ABC transporter permease
chr	NC_008525.1	324584	325579	-	33061874	-	PEPE_RS01375	WP_011672976.1	331	ABC transporter substrate-binding protein
chr	NC_008525.1	325915	326610	-	33061404	-	PEPE_RS01380	WP_002832705.1	231	GntR family transcriptional regulator
chr	NC_008525.1	326777	327088	+	33062925	-	PEPE_RS01385	WP_002832706.1	103	PTS sugar transporter subunit IIB
chr	NC_008525.1	327168	327491	+	33061981	-	PEPE_RS01390	WP_011672977.1	107	PTS lactose/cellobiose transporter subunit IIA
chr	NC_008525.1	327507	328952	+	33061507	-	PEPE_RS01395	WP_011672978.1	481	6-phospho-beta-glucosidase
chr	NC_008525.1	328995	329750	+	33062199	-	PEPE_RS01400	WP_011672979.1	251	MurR/RpiR family transcriptional regulator
chr	NC_008525.1	329881	331221	+	33062849	-	PEPE_RS01405	WP_011672980.1	446	SidA/IucD/PvdA family monooxygenase
chr	NC_008525.1	331253	332032	+	33062099	-	PEPE_RS01410	WP_011672981.1	259	(S)-acetoin forming diacetyl reductase
chr	NC_008525.1	332076	332660	-	33062835	-	PEPE_RS01415	WP_011672982.1	194	uracil-DNA glycosylase family protein
chr	NC_008525.1	332784	333956	-	33062224	-	PEPE_RS01420	WP_011672983.1	390	GNAT family N-acetyltransferase
chr	NC_008525.1	334099	334986	+	33062277	-	PEPE_RS01425	WP_011672984.1	295	metal ABC transporter substrate-binding protein
chr	NC_008525.1	334986	335666	+	33061636	-	PEPE_RS01430	WP_002832718.1	226	ATP-binding cassette domain-containing protein
chr	NC_008525.1	335659	336447	+	33061348	-	PEPE_RS01435	WP_002832719.1	262	metal ABC transporter permease
chr	NC_008525.1	336603	337439	+	33061750	purR	PEPE_RS01440	WP_011672985.1	278	pur operon repressor
chr	NC_008525.1	337445	338848	+	33062203	glmU	PEPE_RS01445	WP_011672986.1	467	bifunctional UDP-N-acetylglucosamine diphosphorylase/glucosamine-1-phosphate N-acetyltransferase GlmU
chr	NC_008525.1	338953	339525	-	33061702	-	PEPE_RS01450	WP_011672987.1	190	TIGR00730 family Rossman fold protein
chr	NC_008525.1	339882	340862	+	33061620	-	PEPE_RS01455	WP_002832723.1	326	ribose-phosphate diphosphokinase
chr	NC_008525.1	341087	342148	+	33062774	-	PEPE_RS01460	WP_011672988.1	353	zinc ribbon domain-containing protein
chr	NC_008525.1	342914	343252	-	33061976	-	PEPE_RS01465	WP_002832725.1	112	hypothetical protein
chr	NC_008525.1	343324	343743	-	33061600	-	PEPE_RS01470	WP_002832726.1	139	hypothetical protein
chr	NC_008525.1	343903	344553	+	33061609	-	PEPE_RS01475	WP_002832728.1	216	aquaporin
chr	NC_008525.1	344617	345369	-	33062674	-	PEPE_RS01480	WP_011672989.1	250	potassium channel family protein
chr	NC_008525.1	345478	346449	+	33062568	-	PEPE_RS01485	WP_011672990.1	323	asparaginase
chr	NC_008525.1	346504	348417	+	33061638	-	PEPE_RS01490	WP_011672991.1	637	peptidase M13
chr	NC_008525.1	348602	349909	+	33061844	-	PEPE_RS01495	WP_002832732.1	435	NCS2 family permease
chr	NC_008525.1	350024	350842	+	33062528	-	PEPE_RS01500	WP_011672992.1	272	RNase HI
chr	NC_008525.1	350829	351347	-	33062605	-	PEPE_RS01505	WP_011672993.1	172	GNAT family N-acetyltransferase
chr	NC_008525.1	351460	351651	-	33061251	-	PEPE_RS01510	WP_011672994.1	63	hypothetical protein
chr	NC_008525.1	351754	352608	-	33061947	-	PEPE_RS01515	WP_011672995.1	284	LysR family transcriptional regulator
chr	NC_008525.1	352723	353748	+	33061592	-	PEPE_RS01520	WP_011672996.1	341	putative sulfate exporter family transporter
chr	NC_008525.1	353808	354743	-	33061990	-	PEPE_RS01525	WP_011672997.1	311	AEC family transporter
chr	NC_008525.1	354837	355166	+	33061497	-	PEPE_RS01530	WP_002832740.1	109	hypothetical protein
chr	NC_008525.1	355183	356004	+	33062575	-	PEPE_RS01535	WP_011672998.1	273	HAD family hydrolase
chr	NC_008525.1	357057	357983	+	33061327	-	PEPE_RS01545	WP_011672999.1	308	aspartate carbamoyltransferase
chr	NC_008525.1	357983	359260	+	33062811	-	PEPE_RS01550	WP_011673000.1	425	dihydroorotase
chr	NC_008525.1	359267	360352	+	33061846	-	PEPE_RS01555	WP_011673001.1	361	carbamoyl phosphate synthase small subunit
chr	NC_008525.1	360355	363528	+	33062695	carB	PEPE_RS01560	WP_011673002.1	1057	carbamoyl-phosphate synthase large subunit
chr	NC_008525.1	363540	364454	+	33062631	-	PEPE_RS01565	WP_002832748.1	304	dihydroorotate dehydrogenase
chr	NC_008525.1	364469	365857	+	33062623	-	PEPE_RS01570	WP_011673003.1	462	flavocytochrome c
chr	NC_008525.1	366029	367156	+	33061415	-	PEPE_RS01575	WP_011673004.1	375	hypothetical protein
chr	NC_008525.1	367170	368657	+	33062525	-	PEPE_RS01580	WP_011673005.1	495	hypothetical protein
chr	NC_008525.1	368650	370200	+	33062793	-	PEPE_RS01585	WP_011673006.1	516	hypothetical protein
chr	NC_008525.1	370237	371466	+	33062171	-	PEPE_RS01590	WP_041525452.1	409	glycosyltransferase family 2 protein
chr	NC_008525.1	371498	373531	+	33062210	-	PEPE_RS01595	WP_011673008.1	677	cellulose synthase
chr	NC_008525.1	373515	374369	+	33062451	-	PEPE_RS01600	WP_011673009.1	284	GGDEF domain-containing protein
chr	NC_008525.1	374427	374834	-	33062499	-	PEPE_RS01605	WP_002832756.1	135	iron-sulfur cluster biosynthesis family protein
chr	NC_008525.1	375009	375389	+	33062169	-	PEPE_RS01610	WP_002832757.1	126	VOC family protein
chr	NC_008525.1	375538	376104	+	33062696	-	PEPE_RS01615	WP_011673010.1	188	TetR/AcrR family transcriptional regulator
chr	NC_008525.1	376153	378810	+	33062954	-	PEPE_RS01620	WP_011673011.1	885	MMPL family transporter
chr	NC_008525.1	378913	379536	+	33062658	-	PEPE_RS01625	WP_011673012.1	207	NAD(P)-dependent oxidoreductase
chr	NC_008525.1	379605	379835	-	33061661	-	PEPE_RS01630	WP_011673013.1	76	hypothetical protein
chr	NC_008525.1	379911	380651	-	33061442	-	PEPE_RS01635	WP_011673014.1	246	ABC transporter ATP-binding protein
chr	NC_008525.1	380672	381682	-	33062221	-	PEPE_RS01640	WP_011673015.1	336	ABC transporter substrate-binding protein
chr	NC_008525.1	381669	382442	-	33061880	-	PEPE_RS01645	WP_041526951.1	257	ABC transporter permease
chr	NC_008525.1	382414	382710	-	33061580	-	PEPE_RS01650	WP_011673017.1	98	thiamine-binding protein
chr	NC_008525.1	383043	383753	+	33062024	nagB	PEPE_RS01655	WP_002832768.1	236	glucosamine-6-phosphate deaminase
chr	NC_008525.1	384056	385255	+	33062247	-	PEPE_RS01660	WP_011673018.1	399	acetate kinase
chr	NC_008525.1	385259	386230	+	33062488	pta	PEPE_RS01665	WP_002832770.1	323	phosphate acetyltransferase
chr	NC_008525.1	386265	386708	-	33061268	-	PEPE_RS01670	WP_002832771.1	147	transcriptional repressor
chr	NC_008525.1	386865	388286	+	33062726	-	PEPE_RS01675	WP_011673020.1	473	MFS transporter
chr	NC_008525.1	388300	389202	+	33063007	-	PEPE_RS01680	WP_002832773.1	300	YihY/virulence factor BrkB family protein
chr	NC_008525.1	389244	389708	-	33062539	-	PEPE_RS01685	WP_002832775.1	154	ASCH domain-containing protein
chr	NC_008525.1	389784	390563	-	33061866	-	PEPE_RS01690	WP_002832777.1	259	tyrosine-protein phosphatase
chr	NC_008525.1	390861	391652	-	33062292	-	PEPE_RS01695	WP_011673021.1	263	tyrosine-protein phosphatase
chr	NC_008525.1	391667	392134	-	33061370	nrdI	PEPE_RS01700	WP_041526984.1	155	class Ib ribonucleoside-diphosphate reductase assembly flavoprotein NrdI
chr	NC_008525.1	392308	393123	+	33062686	-	PEPE_RS01705	WP_041526952.1	271	Cof-type HAD-IIB family hydrolase
chr	NC_008525.1	393167	394552	-	33062492	-	PEPE_RS01710	WP_011673024.1	461	HlyC/CorC family transporter
chr	NC_008525.1	394712	395650	+	33061713	-	PEPE_RS01715	WP_002832783.1	312	aldo/keto reductase
chr	NC_008525.1	395702	396331	-	33062775	-	PEPE_RS01720	WP_011673025.1	209	hypothetical protein
chr	NC_008525.1	396352	396684	-	33061748	-	PEPE_RS01725	WP_002832786.1	110	hypothetical protein
chr	NC_008525.1	396830	397360	+	33061543	-	PEPE_RS01730	WP_002832788.1	176	DUF1836 domain-containing protein
chr	NC_008525.1	397405	397905	-	33061526	ybaK	PEPE_RS01735	WP_011673026.1	166	Cys-tRNA(Pro) deacylase
chr	NC_008525.1	398018	398740	+	33062390	-	PEPE_RS01740	WP_002832790.1	240	GntR family transcriptional regulator
chr	NC_008525.1	398927	401290	+	33062097	-	PEPE_RS01745	WP_002832791.1	787	phosphoketolase family protein
chr	NC_008525.1	401348	402238	-	33061315	-	PEPE_RS01750	WP_011673027.1	296	RluA family pseudouridine synthase
chr	NC_008525.1	402320	402772	-	33062469	-	PEPE_RS01755	WP_002832793.1	150	universal stress protein
chr	NC_008525.1	403003	403866	-	33062906	-	PEPE_RS01760	WP_011673028.1	287	NAD(P)-dependent oxidoreductase
chr	NC_008525.1	403998	404468	+	33062650	-	PEPE_RS01765	WP_011673029.1	156	hypothetical protein
chr	NC_008525.1	404483	405148	+	33062251	-	PEPE_RS01770	WP_011673030.1	221	L,D-transpeptidase
chr	NC_008525.1	405135	405365	+	33062131	-	PEPE_RS01775	WP_011673031.1	76	hypothetical protein
chr	NC_008525.1	405479	406120	-	33061272	-	PEPE_RS01780	WP_011673032.1	213	alkaline phosphatase
chr	NC_008525.1	406439	407290	-	33061665	-	PEPE_RS01785	WP_011673033.1	283	hypothetical protein
chr	NC_008525.1	407290	407712	-	33062620	-	PEPE_RS01790	WP_002832799.1	140	helix-turn-helix transcriptional regulator
chr	NC_008525.1	408015	408947	+	33061821	-	PEPE_RS01795	WP_011673034.1	310	alpha/beta hydrolase
chr	NC_008525.1	409013	410989	-	33062939	-	PEPE_RS01800	WP_011673035.1	658	sodium:proton antiporter
chr	NC_008525.1	411079	412038	-	33061535	-	PEPE_RS01805	WP_011673036.1	319	nucleoside hydrolase
chr	NC_008525.1	412199	413185	+	33062222	-	PEPE_RS01810	WP_011673037.1	328	NAD(P)/FAD-dependent oxidoreductase
chr	NC_008525.1	413239	415395	-	33062673	-	PEPE_RS01815	WP_002832804.1	718	LTA synthase family protein
chr	NC_008525.1	415601	416032	+	33062846	-	PEPE_RS01820	WP_002832805.1	143	GNAT family N-acetyltransferase
chr	NC_008525.1	416032	417138	+	33062860	-	PEPE_RS01825	WP_011673038.1	368	YibE/F family protein
chr	NC_008525.1	417131	417892	+	33062015	-	PEPE_RS01830	WP_011673039.1	253	YibE/F family protein
chr	NC_008525.1	417950	418888	-	33061811	-	PEPE_RS01835	WP_002832808.1	312	magnesium transporter CorA family protein
chr	NC_008525.1	419000	419737	+	33061606	-	PEPE_RS01840	WP_011673040.1	245	TerC family protein
chr	NC_008525.1	419777	420106	+	33061561	trxA	PEPE_RS01845	WP_002832811.1	109	thioredoxin
chr	NC_008525.1	420093	420953	+	33061937	-	PEPE_RS01850	WP_011673041.1	286	DegV family protein
chr	NC_008525.1	420992	421774	+	33062291	map	PEPE_RS01855	WP_002832814.1	260	type I methionyl aminopeptidase
chr	NC_008525.1	421858	422232	-	33061968	-	PEPE_RS01860	WP_011673042.1	124	glyoxalase
chr	NC_008525.1	422351	423901	+	33061650	-	PEPE_RS01865	WP_002832817.1	516	ABC-F family ATP-binding cassette domain-containing protein
chr	NC_008525.1	423951	424802	-	33062708	-	PEPE_RS01870	WP_011673043.1	283	aldo/keto reductase
chr	NC_008525.1	424922	425836	-	33062948	-	PEPE_RS01875	WP_011673044.1	304	proline-specific peptidase family protein
chr	NC_008525.1	425950	428388	-	33062624	-	PEPE_RS01880	WP_002832821.1	812	Xaa-Pro dipeptidyl-peptidase
chr	NC_008525.1	428628	429974	+	33062340	-	PEPE_RS01885	WP_011673045.1	448	NCS2 family permease
chr	NC_008525.1	430034	431422	-	33061309	-	PEPE_RS01890	WP_002832823.1	462	amino acid permease
chr	NC_008525.1	431572	431994	+	33062140	-	PEPE_RS01895	WP_002832824.1	140	NUDIX domain-containing protein
chr	NC_008525.1	432097	432273	-	34757439	-	PEPE_RS09155	WP_002832825.1	58	hypothetical protein
chr	NC_008525.1	432400	432981	+	33062444	-	PEPE_RS01900	WP_011673046.1	193	AAA family ATPase
chr	NC_008525.1	433029	433478	+	33062173	-	PEPE_RS01905	WP_002832827.1	149	transcriptional repressor
chr	NC_008525.1	433573	434079	+	33061979	-	PEPE_RS01910	WP_011673047.1	168	hypothetical protein
chr	NC_008525.1	434091	434945	+	33062990	-	PEPE_RS01915	WP_011673048.1	284	hypothetical protein
chr	NC_008525.1	435098	435838	+	33061656	-	PEPE_RS01920	WP_011673049.1	246	amino acid ABC transporter ATP-binding protein
chr	NC_008525.1	435850	436686	+	33062748	-	PEPE_RS01925	WP_011673050.1	278	transporter substrate-binding domain-containing protein
chr	NC_008525.1	436683	437333	+	33062319	-	PEPE_RS01930	WP_002832833.1	216	amino acid ABC transporter permease
chr	NC_008525.1	437333	437989	+	33062804	-	PEPE_RS01935	WP_002832834.1	218	amino acid ABC transporter permease
chr	NC_008525.1	438053	438610	-	33062637	-	PEPE_RS01940	WP_011673051.1	185	GNAT family N-acetyltransferase
chr	NC_008525.1	438636	439349	-	33062890	-	PEPE_RS01945	WP_011673052.1	237	MerR family transcriptional regulator
chr	NC_008525.1	439450	440712	-	33062371	hflX	PEPE_RS01950	WP_011673053.1	420	GTPase HflX
chr	NC_008525.1	440927	442549	+	33062248	-	PEPE_RS01955	WP_002832838.1	540	peptide ABC transporter substrate-binding protein
chr	NC_008525.1	442639	443568	+	33062060	-	PEPE_RS01960	WP_011673054.1	309	ABC transporter permease
chr	NC_008525.1	443573	444598	+	33061527	-	PEPE_RS01965	WP_002832840.1	341	ABC transporter permease
chr	NC_008525.1	444613	445686	+	33062339	-	PEPE_RS01970	WP_002832841.1	357	ABC transporter ATP-binding protein
chr	NC_008525.1	445696	446646	+	33062742	-	PEPE_RS01975	WP_029257747.1	316	ABC transporter ATP-binding protein
chr	NC_008525.1	446688	447356	-	33062857	-	PEPE_RS01980	WP_002832843.1	222	histidine phosphatase family protein
chr	NC_008525.1	447364	448995	-	33062211	-	PEPE_RS01985	WP_011673055.1	543	APC family permease
chr	NC_008525.1	449020	449688	-	33062723	-	PEPE_RS01990	WP_011673056.1	222	histidine phosphatase family protein
chr	NC_008525.1	449829	452126	+	33061931	-	PEPE_RS01995	WP_011673057.1	765	AAA family ATPase
chr	NC_008525.1	452245	453921	+	33062533	alsS	PEPE_RS02000	WP_011673058.1	558	acetolactate synthase AlsS
chr	NC_008525.1	453933	454637	+	33062072	budA	PEPE_RS02005	WP_011673059.1	234	acetolactate decarboxylase
chr	NC_008525.1	454691	455608	+	33062161	-	PEPE_RS02010	WP_002832851.1	305	type I pantothenate kinase
chr	NC_008525.1	455664	456347	-	33061856	-	PEPE_RS02015	WP_011673060.1	227	Crp/Fnr family transcriptional regulator
chr	NC_008525.1	456477	456707	+	33062522	-	PEPE_RS02020	WP_011673061.1	76	heavy-metal-associated domain-containing protein
chr	NC_008525.1	456707	457261	+	33062886	-	PEPE_RS02025	WP_011673062.1	184	DNA starvation/stationary phase protection protein
chr	NC_008525.1	457306	459120	+	33062228	-	PEPE_RS02030	WP_049752777.1	604	heavy metal translocating P-type ATPase
chr	NC_008525.1	459253	460806	+	33062353	guaA	PEPE_RS02035	WP_002832859.1	517	glutamine-hydrolyzing GMP synthase
chr	NC_008525.1	461396	461788	-	33062262	-	PEPE_RS02040	WP_011673064.1	130	hypothetical protein
chr	NC_008525.1	461951	462265	+	33062400	-	PEPE_RS02045	WP_002834477.1	104	helix-turn-helix transcriptional regulator
chr	NC_008525.1	462874	463530	+	33061778	-	PEPE_RS02050	WP_011673065.1	218	hypothetical protein
chr	NC_008525.1	463663	465063	+	33062150	-	PEPE_RS02055	WP_002834475.1	466	MFS transporter
chr	NC_008525.1	465112	467646	+	33062082	-	PEPE_RS02060	WP_011673066.1	844	M1 family metallopeptidase
chr	NC_008525.1	467695	468321	-	33062403	-	PEPE_RS02065	WP_011673067.1	208	hypothetical protein
chr	NC_008525.1	468641	469291	-	33062423	-	PEPE_RS02070	WP_002834472.1	216	CPBP family intramembrane metalloprotease
chr	NC_008525.1	469476	469760	+	33062449	-	PEPE_RS02075	WP_002834471.1	94	co-chaperone GroES
chr	NC_008525.1	469788	471407	+	33062104	groL	PEPE_RS02080	WP_002834470.1	539	chaperonin GroEL
chr	NC_008525.1	471751	473583	+	33062583	-	PEPE_RS02085	WP_002834469.1	610	APC family permease
chr	NC_008525.1	473734	474894	+	33063028	-	PEPE_RS02090	WP_011673068.1	386	undecaprenyl/decaprenyl-phosphate alpha-N-acetylglucosaminyl 1-phosphate transferase
chr	NC_008525.1	474909	475562	-	33062701	-	PEPE_RS02095	WP_002834467.1	217	YigZ family protein
chr	NC_008525.1	475595	476914	+	33062892	-	PEPE_RS02100	WP_011673069.1	439	DEAD/DEAH box helicase
chr	NC_008525.1	476908	477585	+	41337974	-	PEPE_RS09195	WP_133281367.1	225	ComF family protein
chr	NC_008525.1	477716	478270	+	33062654	raiA	PEPE_RS02110	WP_002834463.1	184	ribosome-associated translation inhibitor RaiA
chr	NC_008525.1	478431	480791	+	33062486	secA	PEPE_RS02115	WP_002834462.1	786	preprotein translocase subunit SecA
chr	NC_008525.1	480873	481989	+	33061460	prfB	PEPE_RS02120	WP_099046112.1	371	peptide chain release factor 2
chr	NC_008525.1	482000	482704	+	33062927	-	PEPE_RS02125	WP_002834460.1	234	response regulator transcription factor
chr	NC_008525.1	482676	484061	+	33062552	-	PEPE_RS02130	WP_002834459.1	461	two-component sensor histidine kinase
chr	NC_008525.1	484224	485105	+	33061812	pstS	PEPE_RS02135	WP_002834458.1	293	phosphate ABC transporter substrate-binding protein PstS family protein
chr	NC_008525.1	485105	486013	+	33061876	pstC	PEPE_RS02140	WP_011673073.1	302	phosphate ABC transporter permease subunit PstC
chr	NC_008525.1	486014	486901	+	33062911	pstA	PEPE_RS02145	WP_002834456.1	295	phosphate ABC transporter permease PstA
chr	NC_008525.1	486919	487719	+	33061518	pstB	PEPE_RS02150	WP_011673074.1	266	phosphate ABC transporter ATP-binding protein
chr	NC_008525.1	487733	488491	+	33061993	pstB	PEPE_RS02155	WP_002834094.1	252	phosphate ABC transporter ATP-binding protein
chr	NC_008525.1	488503	489186	+	33062038	phoU	PEPE_RS02160	WP_002834093.1	227	phosphate signaling complex protein PhoU
chr	NC_008525.1	489324	489638	+	33062755	-	PEPE_RS02165	WP_002834092.1	104	PspC domain-containing protein
chr	NC_008525.1	489655	490011	+	33062244	-	PEPE_RS02170	WP_002834091.1	118	phage holin family protein
chr	NC_008525.1	490029	490967	+	33061577	-	PEPE_RS02175	WP_002834090.1	312	HPr kinase/phosphorylase
chr	NC_008525.1	490979	491815	+	33062647	-	PEPE_RS02180	WP_002834089.1	278	prolipoprotein diacylglyceryl transferase
chr	NC_008525.1	491897	492913	+	33062065	-	PEPE_RS02185	WP_002834087.1	338	NAD(P)H-dependent glycerol-3-phosphate dehydrogenase
chr	NC_008525.1	492937	493818	+	33061933	galU	PEPE_RS02190	WP_002834086.1	293	UTP--glucose-1-phosphate uridylyltransferase GalU
chr	NC_008525.1	493949	494875	+	33061332	trxB	PEPE_RS02195	WP_002834085.1	308	thioredoxin-disulfide reductase
chr	NC_008525.1	495032	496756	+	33062394	-	PEPE_RS02200	WP_002834084.1	574	phospho-sugar mutase
chr	NC_008525.1	496912	497541	+	33063057	-	PEPE_RS02205	WP_002834083.1	209	HD domain-containing protein
chr	NC_008525.1	497678	499681	+	33061936	uvrB	PEPE_RS02210	WP_011673075.1	667	excinuclease ABC subunit UvrB
chr	NC_008525.1	499694	502537	+	33062039	uvrA	PEPE_RS02215	WP_002834081.1	947	excinuclease ABC subunit UvrA
chr	NC_008525.1	502636	503523	+	33061496	rapZ	PEPE_RS02220	WP_002834080.1	295	RNase adapter RapZ
chr	NC_008525.1	503520	504521	+	33061732	-	PEPE_RS02225	WP_002834079.1	333	YvcK family protein
chr	NC_008525.1	504534	505463	+	33062375	whiA	PEPE_RS02230	WP_002834077.1	309	DNA-binding protein WhiA
chr	NC_008525.1	505640	508219	+	33062356	-	PEPE_RS02235	WP_011673076.1	859	N-acetylmuramidase
chr	NC_008525.1	508304	508576	+	33062139	-	PEPE_RS02240	WP_002834074.1	90	hypothetical protein
chr	NC_008525.1	508621	509214	-	33061870	-	PEPE_RS02245	WP_002834073.1	197	ATP-dependent Clp endopeptidase proteolytic subunit ClpP
chr	NC_008525.1	509598	510914	+	33062258	-	PEPE_RS02255	WP_011673077.1	438	RNA polymerase factor sigma-54
chr	NC_008525.1	511098	512129	+	33062208	-	PEPE_RS02260	WP_002834070.1	343	SorC family transcriptional regulator
chr	NC_008525.1	512197	513219	+	33061491	gap	PEPE_RS02265	WP_002834069.1	340	type I glyceraldehyde-3-phosphate dehydrogenase
chr	NC_008525.1	513342	514544	+	33062018	-	PEPE_RS02270	WP_002834068.1	400	phosphoglycerate kinase
chr	NC_008525.1	514624	515379	+	33063004	-	PEPE_RS02275	WP_002834066.1	251	triose-phosphate isomerase
chr	NC_008525.1	515455	516777	+	33061439	-	PEPE_RS02280	WP_002834064.1	440	phosphopyruvate hydratase
chr	NC_008525.1	516904	517140	+	33062053	secG	PEPE_RS02285	WP_011673078.1	78	preprotein translocase subunit SecG
chr	NC_008525.1	517279	519624	+	33062951	rnr	PEPE_RS02290	WP_011673079.1	781	ribonuclease R
chr	NC_008525.1	519639	520106	+	33062841	smpB	PEPE_RS02295	WP_002834060.1	155	SsrA-binding protein SmpB
chr	NC_008525.1	520141	520704	-	33061972	-	PEPE_RS02300	WP_011673080.1	187	N-acetyltransferase
chr	NC_008525.1	520658	521260	-	33062901	-	PEPE_RS02305	WP_011673081.1	200	hypothetical protein
chr	NC_008525.1	521275	522147	-	33061830	-	PEPE_RS02310	WP_002834057.1	290	Cof-type HAD-IIB family hydrolase
chr	NC_008525.1	522258	522950	+	33063060	-	PEPE_RS02315	WP_002834055.1	230	uracil-DNA glycosylase
chr	NC_008525.1	522953	523426	+	33062931	tsaE	PEPE_RS02320	WP_002834053.1	157	tRNA (adenosine(37)-N6)-threonylcarbamoyltransferase complex ATPase subunit type 1 TsaE
chr	NC_008525.1	523416	523913	+	33062955	-	PEPE_RS02325	WP_002834051.1	165	GNAT family N-acetyltransferase
chr	NC_008525.1	523906	524442	-	33061649	-	PEPE_RS02330	WP_011673082.1	178	exonuclease
chr	NC_008525.1	524517	525434	+	33062001	-	PEPE_RS02335	WP_011673083.1	305	Gfo/Idh/MocA family oxidoreductase
chr	NC_008525.1	525479	526381	+	33062606	-	PEPE_RS02340	WP_002834046.1	300	UDP-N-acetylenolpyruvoylglucosamine reductase
chr	NC_008525.1	526512	527363	+	33061683	-	PEPE_RS02345	WP_002834044.1	283	TIGR00159 family protein
chr	NC_008525.1	527364	528293	+	33061860	-	PEPE_RS02350	WP_002834043.1	309	hypothetical protein
chr	NC_008525.1	528312	529670	+	33061564	-	PEPE_RS02355	WP_002834042.1	452	phosphoglucosamine mutase
chr	NC_008525.1	529906	531723	+	33062579	glmS	PEPE_RS02360	WP_011673084.1	605	glutamine--fructose-6-phosphate transaminase (isomerizing)
chr	NC_008525.1	531992	532303	+	33062704	-	PEPE_RS02365	WP_002834040.1	103	hypothetical protein
chr	NC_008525.1	534223	534759	-	33062446	-	PEPE_RS02375	WP_002834038.1	178	hypothetical protein
chr	NC_008525.1	534905	535588	+	33061558	-	PEPE_RS02380	WP_011673085.1	227	noncanonical pyrimidine nucleotidase, YjjG family
chr	NC_008525.1	536031	537203	+	33062608	-	PEPE_RS02385	WP_147628904.1	390	divalent metal cation transporter
chr	NC_008525.1	537223	539394	+	33061785	nrdD	PEPE_RS02390	WP_011673087.1	723	anaerobic ribonucleoside-triphosphate reductase
chr	NC_008525.1	539387	539974	+	33061645	nrdG	PEPE_RS02395	WP_002834033.1	195	anaerobic ribonucleoside-triphosphate reductase activating protein
chr	NC_008525.1	539991	540752	+	33062843	sufC	PEPE_RS02400	WP_002834032.1	253	Fe-S cluster assembly ATPase SufC
chr	NC_008525.1	540790	541818	+	33062732	-	PEPE_RS02405	WP_002834031.1	342	family protein
chr	NC_008525.1	541831	543006	+	33061452	-	PEPE_RS02410	WP_011673088.1	391	cysteine desulfurase
chr	NC_008525.1	543003	543443	+	33063027	-	PEPE_RS02415	WP_011673089.1	146	SUF system NifU family Fe-S cluster assembly protein
chr	NC_008525.1	543433	544842	+	33062666	sufB	PEPE_RS02420	WP_002834027.1	469	Fe-S cluster assembly protein SufB
chr	NC_008525.1	544998	545534	+	33061722	-	PEPE_RS02425	WP_002834025.1	178	phenolic acid decarboxylase
chr	NC_008525.1	545561	546091	+	33061685	-	PEPE_RS02430	WP_011673090.1	176	PadR family transcriptional regulator
chr	NC_008525.1	546301	546636	+	33062191	-	PEPE_RS02435	WP_029257762.1	111	LapA family protein
chr	NC_008525.1	546682	546930	+	33061635	-	PEPE_RS02440	WP_148194163.1	82	hypothetical protein
chr	NC_008525.1	549706	550824	-	33062290	-	PEPE_RS02450	WP_011673093.1	372	5-methyltetrahydropteroyltriglutamate--homocysteine S-methyltransferase
chr	NC_008525.1	551558	552118	+	33062993	-	PEPE_RS02455	WP_011673094.1	186	recombinase family protein
chr	NC_008525.1	552310	553239	-	33062643	-	PEPE_RS02460	WP_011673095.1	309	IS30 family transposase
chr	NC_008525.1	553347	553748	-	33062360	-	PEPE_RS02465	WP_011673096.1	133	pyridoxamine 5\'-phosphate oxidase family protein
chr	NC_008525.1	554786	554977	-	33062435	-	PEPE_RS02470	WP_011673098.1	63	hypothetical protein
chr	NC_008525.1	555105	556634	+	33061646	-	PEPE_RS02475	WP_011673099.1	509	multicopper oxidase domain-containing protein
chr	NC_008525.1	556673	558046	+	33062149	-	PEPE_RS02480	WP_011673100.1	457	MFS transporter
chr	NC_008525.1	559537	559785	-	33062639	-	PEPE_RS02495	WP_003606447.1	82	MULTISPECIES: GlsB/YeaQ/YmgE family stress response membrane protein
chr	NC_008525.1	560377	560709	+	33062062	-	PEPE_RS02500	WP_041526953.1	110	tyrosine-type recombinase/integrase
chr	NC_008525.1	561046	561876	-	33061680	-	PEPE_RS02505	WP_011673106.1	276	AraC family transcriptional regulator
chr	NC_008525.1	562111	564039	+	33062576	-	PEPE_RS02510	WP_011673107.1	642	PTS sugar transporter subunit IIA
chr	NC_008525.1	564097	566298	+	33061910	-	PEPE_RS02515	WP_011673108.1	733	alpha-galactosidase
chr	NC_008525.1	567590	568468	-	33062490	-	PEPE_RS02525	WP_049752771.1	292	IS30 family transposase
chr	NC_008525.1	568566	568772	+	33062874	-	PEPE_RS09090	WP_011673109.1	68	membrane protein
chr	NC_008525.1	568850	569716	-	33062068	-	PEPE_RS02530	WP_011673110.1	288	ROK family protein
chr	NC_008525.1	569796	571955	-	33062759	-	PEPE_RS02535	WP_011673111.1	719	alpha-galactosidase
chr	NC_008525.1	571975	573930	-	33061796	-	PEPE_RS02540	WP_011673112.1	651	PTS beta-glucoside transporter subunit IIBCA
chr	NC_008525.1	574186	575691	+	33062844	-	PEPE_RS02545	WP_011673113.1	501	sucrose-6-phosphate hydrolase
chr	NC_008525.1	575672	576652	+	33061915	-	PEPE_RS02550	WP_011673114.1	326	LacI family transcriptional regulator
chr	NC_008525.1	576673	578349	+	33062589	-	PEPE_RS02555	WP_011673115.1	558	alpha-glucosidase
chr	NC_008525.1	578915	579166	+	33061273	-	PEPE_RS02565	WP_002816285.1	83	MULTISPECIES: IS3 family transposase
chr	NC_008525.1	579220	580029	+	33061302	-	PEPE_RS02570	WP_041526954.1	269	IS3 family transposase
chr	NC_008525.1	581183	581467	+	33061296	-	PEPE_RS02590	WP_011673118.1	94	helix-turn-helix transcriptional regulator
chr	NC_008525.1	581988	583346	+	33061336	-	PEPE_RS02595	WP_011673119.1	452	pyridine nucleotide-disulfide oxidoreductase
chr	NC_008525.1	585611	587089	-	33061361	-	PEPE_RS02610	WP_011673121.1	492	restriction endonuclease
chr	NC_008525.1	587215	588489	+	33061360	dcm	PEPE_RS02615	WP_041526987.1	424	DNA (cytosine-5-)-methyltransferase
chr	NC_008525.1	588654	591155	+	33061386	-	PEPE_RS02620	WP_011673123.1	833	hypothetical protein
chr	NC_008525.1	591152	592354	+	33061376	-	PEPE_RS02625	WP_011673124.1	400	hypothetical protein
chr	NC_008525.1	592347	594929	+	33061375	-	PEPE_RS02630	WP_011673125.1	860	SNF2 family DNA/RNA helicase
chr	NC_008525.1	595591	597213	-	33061425	-	PEPE_RS02635	WP_011673127.1	540	AAA family ATPase
chr	NC_008525.1	597526	597951	-	33061416	-	PEPE_RS02640	WP_011673128.1	141	hypothetical protein
chr	NC_008525.1	598107	598337	-	33061412	-	PEPE_RS02645	WP_011673129.1	76	helix-turn-helix domain-containing protein
chr	NC_008525.1	598886	600040	+	33061472	-	PEPE_RS02650	WP_011673130.1	384	site-specific integrase
chr	NC_008525.1	600943	601755	+	33061495	-	PEPE_RS02655	WP_002833974.1	270	LicD family protein
chr	NC_008525.1	601771	602556	+	33061483	-	PEPE_RS02660	WP_011673132.1	261	DUF1211 domain-containing protein
chr	NC_008525.1	602575	603306	-	33061548	-	PEPE_RS02665	WP_011673133.1	243	SDR family oxidoreductase
chr	NC_008525.1	603387	603854	+	33061538	-	PEPE_RS02670	WP_002833971.1	155	MerR family transcriptional regulator
chr	NC_008525.1	604220	605614	+	33061579	asnS	PEPE_RS02675	WP_011673134.1	464	asparagine--tRNA ligase
chr	NC_008525.1	605662	606102	-	33061578	-	PEPE_RS02680	WP_011673135.1	146	GNAT family N-acetyltransferase
chr	NC_008525.1	606127	606912	-	33061576	-	PEPE_RS02685	WP_041526955.1	261	helix-turn-helix domain-containing protein
chr	NC_008525.1	606995	609229	+	33061610	-	PEPE_RS02690	WP_041526988.1	744	FAD-dependent oxidoreductase
chr	NC_008525.1	610660	611283	-	33061692	-	PEPE_RS02700	WP_011673141.1	207	MarC family protein
chr	NC_008525.1	611746	612234	+	33061678	-	PEPE_RS02705	WP_011673142.1	162	hypothetical protein
chr	NC_008525.1	612292	613263	+	33061677	-	PEPE_RS02710	WP_011673143.1	323	DUF916 and DUF3324 domain-containing protein
chr	NC_008525.1	613308	613523	-	33061651	-	PEPE_RS02715	WP_002833966.1	71	CsbD family protein
chr	NC_008525.1	613850	614647	+	33062581	thiM	PEPE_RS02720	WP_011673144.1	265	hydroxyethylthiazole kinase
chr	NC_008525.1	614651	615466	+	33061724	thiD	PEPE_RS02725	WP_011673145.1	271	bifunctional hydroxymethylpyrimidine kinase/phosphomethylpyrimidine kinase
chr	NC_008525.1	615463	616113	+	33061779	thiE	PEPE_RS02730	WP_011673146.1	216	thiamine phosphate synthase
chr	NC_008525.1	616125	616799	+	33061773	tenA	PEPE_RS02735	WP_011673147.1	224	thiaminase II
chr	NC_008525.1	616919	618673	+	33061765	recQ	PEPE_RS02740	WP_011673148.1	584	DNA helicase RecQ
chr	NC_008525.1	618763	619464	+	33061807	-	PEPE_RS02745	WP_011673149.1	233	matrixin family metalloprotease
chr	NC_008525.1	619637	620764	+	33061841	-	PEPE_RS02750	WP_011673150.1	375	serine hydrolase
chr	NC_008525.1	620780	621565	+	33061834	-	PEPE_RS02755	WP_011673151.1	261	polysaccharide biosynthesis protein
chr	NC_008525.1	621575	622306	+	33061836	-	PEPE_RS02760	WP_011673152.1	243	CpsD/CapB family tyrosine-protein kinase
chr	NC_008525.1	622309	623097	+	33061868	-	PEPE_RS02765	WP_041526989.1	262	tyrosine protein phosphatase
chr	NC_008525.1	623097	623762	+	33061941	-	PEPE_RS02770	WP_041526956.1	221	sugar transferase
chr	NC_008525.1	623791	624573	+	33061923	-	PEPE_RS02775	WP_011673155.1	260	DUF4422 domain-containing protein
chr	NC_008525.1	624623	625735	+	33061969	-	PEPE_RS02780	WP_011673156.1	370	glycosyltransferase
chr	NC_008525.1	625738	626736	+	33061954	-	PEPE_RS02785	WP_011673157.1	332	glycosyl transferase
chr	NC_008525.1	626775	627791	+	33061955	-	PEPE_RS02790	WP_011673158.1	338	sugar transferase
chr	NC_008525.1	627933	629096	+	33062093	-	PEPE_RS02795	WP_011673159.1	387	hypothetical protein
chr	NC_008525.1	629155	630273	+	33062090	glf	PEPE_RS02800	WP_011673160.1	372	UDP-galactopyranose mutase
chr	NC_008525.1	630302	631726	+	33062158	-	PEPE_RS02805	WP_011673161.1	474	oligosaccharide flippase family protein
chr	NC_008525.1	631749	632717	+	33062151	-	PEPE_RS02810	WP_011673162.1	322	glycosyltransferase family 2 protein
chr	NC_008525.1	632823	633827	+	33062144	-	PEPE_RS02815	WP_011673163.1	334	acyltransferase
chr	NC_008525.1	634316	634621	+	33062206	-	PEPE_RS02820	WP_011673164.1	101	PTS sugar transporter subunit IIB
chr	NC_008525.1	634637	635863	+	33062195	-	PEPE_RS02825	WP_011673165.1	408	PTS sugar transporter subunit IIC
chr	NC_008525.1	635895	636245	+	33062259	-	PEPE_RS02830	WP_011673166.1	116	PTS lactose/cellobiose transporter subunit IIA
chr	NC_008525.1	636245	637699	+	33062253	-	PEPE_RS02835	WP_011673167.1	484	glycoside hydrolase family 1 protein
chr	NC_008525.1	637756	639633	+	33062325	-	PEPE_RS02840	WP_011673168.1	625	transcription antiterminator
chr	NC_008525.1	639684	640205	-	33062320	-	PEPE_RS02845	WP_011673169.1	173	VanZ family protein
chr	NC_008525.1	640240	641562	-	33062384	-	PEPE_RS02850	WP_011673170.1	440	amino acid permease
chr	NC_008525.1	641672	642604	-	33062354	-	PEPE_RS02855	WP_011673171.1	310	WYL domain-containing protein
chr	NC_008525.1	642693	643334	+	33062398	-	PEPE_RS02860	WP_011673172.1	213	FMN-dependent NADH-azoreductase
chr	NC_008525.1	643413	644186	+	33062447	-	PEPE_RS02865	WP_011673173.1	257	1,4-beta-N-acetylmuramidase
chr	NC_008525.1	644217	644579	-	33062467	-	PEPE_RS02870	WP_002833925.1	120	DUF4828 domain-containing protein
chr	NC_008525.1	644755	645762	+	33062504	-	PEPE_RS02875	WP_011673174.1	335	Gfo/Idh/MocA family oxidoreductase
chr	NC_008525.1	645769	647085	+	33062545	-	PEPE_RS02880	WP_011673175.1	438	DEAD/DEAH box helicase
chr	NC_008525.1	647178	648206	+	33062544	-	PEPE_RS02885	WP_011673176.1	342	LytR family transcriptional regulator
chr	NC_008525.1	648229	648468	+	33062652	-	PEPE_RS02890	WP_002833920.1	79	hypothetical protein
chr	NC_008525.1	648774	649022	+	33062651	-	PEPE_RS02895	WP_002833919.1	82	hypothetical protein
chr	NC_008525.1	649596	650573	+	33062697	-	PEPE_RS02905	WP_011673177.1	325	GMP reductase
chr	NC_008525.1	650750	651988	-	33062731	-	PEPE_RS02910	WP_011673178.1	412	aminopeptidase
chr	NC_008525.1	652082	653194	+	33062729	-	PEPE_RS02915	WP_011673179.1	370	UDP-N-acetylglucosamine 2-epimerase (non-hydrolyzing)
chr	NC_008525.1	653296	653751	-	33062763	-	PEPE_RS02920	WP_002833914.1	151	flavodoxin
chr	NC_008525.1	653845	654621	+	33062791	recX	PEPE_RS02925	WP_011673180.1	258	recombination regulator RecX
chr	NC_008525.1	654724	655278	+	33062822	-	PEPE_RS02930	WP_002833912.1	184	DUF402 domain-containing protein
chr	NC_008525.1	655360	656490	+	33062897	-	PEPE_RS02935	WP_002833911.1	376	AI-2E family transporter
chr	NC_008525.1	656566	656970	+	33062883	tagD	PEPE_RS02940	WP_002833910.1	134	glycerol-3-phosphate cytidylyltransferase
chr	NC_008525.1	657038	658606	+	33062928	-	PEPE_RS02945	WP_002833908.1	522	peptide chain release factor 3
chr	NC_008525.1	658712	660886	+	33062972	-	PEPE_RS02950	WP_002833907.1	724	LTA synthase family protein
chr	NC_008525.1	660954	661799	+	33062969	-	PEPE_RS02955	WP_002833906.1	281	sulfite exporter TauE/SafE family protein
chr	NC_008525.1	661799	662161	+	33063031	-	PEPE_RS02960	WP_002833905.1	120	DUF1634 domain-containing protein
chr	NC_008525.1	662216	664435	-	33063019	-	PEPE_RS02965	WP_041526957.1	739	ATP-dependent Clp protease ATP-binding subunit
chr	NC_008525.1	664640	664828	+	33063011	-	PEPE_RS02970	WP_002833903.1	62	hypothetical protein
chr	NC_008525.1	664974	665240	+	33061344	-	PEPE_RS02975	WP_002833902.1	88	MULTISPECIES: phosphocarrier protein HPr
chr	NC_008525.1	665240	666964	+	33062737	ptsP	PEPE_RS02980	WP_011673182.1	574	phosphoenolpyruvate--protein phosphotransferase
chr	NC_008525.1	667037	667810	+	33062909	-	PEPE_RS02985	WP_002833900.1	257	alpha/beta hydrolase
chr	NC_008525.1	667900	669075	+	33062096	-	PEPE_RS02990	WP_002833899.1	391	glycosyltransferase family 4 protein
chr	NC_008525.1	669125	670141	+	33062551	-	PEPE_RS02995	WP_002833898.1	338	glycosyltransferase family 4 protein
chr	NC_008525.1	670155	671189	+	33062810	-	PEPE_RS03000	WP_002833897.1	344	flippase-like domain-containing protein
chr	NC_008525.1	678838	680571	+	33062818	spxB	PEPE_RS03125	WP_011673183.1	577	pyruvate oxidase
chr	NC_008525.1	680641	681372	-	33062808	-	PEPE_RS03130	WP_011673184.1	243	hypothetical protein
chr	NC_008525.1	681545	682735	+	33061500	-	PEPE_RS03135	WP_002833742.1	396	methionine adenosyltransferase
chr	NC_008525.1	682810	684276	+	33062116	-	PEPE_RS03140	WP_011673185.1	488	MFS transporter
chr	NC_008525.1	684323	684886	-	33062683	mraW	PEPE_RS03145	WP_002833744.1	187	16S rRNA (cytosine(1402)-N(4))-methyltransferase
chr	NC_008525.1	684879	685511	-	33062373	-	PEPE_RS03150	WP_011673186.1	210	phosphatase PAP2 family protein
chr	NC_008525.1	685858	688275	+	33062531	-	PEPE_RS03155	WP_002833746.1	805	leucine--tRNA ligase
chr	NC_008525.1	688479	690164	+	33062676	-	PEPE_RS03160	WP_011673187.1	561	polysaccharide biosynthesis protein
chr	NC_008525.1	690173	690892	+	33062895	-	PEPE_RS03165	WP_002833748.1	239	16S rRNA pseudouridine(516) synthase
chr	NC_008525.1	690915	691754	-	33062094	-	PEPE_RS03170	WP_002833749.1	279	NAD(P)H-hydrate dehydratase
chr	NC_008525.1	691889	692341	+	33062006	-	PEPE_RS03175	WP_002833750.1	150	universal stress protein
chr	NC_008525.1	692419	693078	-	33061840	-	PEPE_RS03180	WP_002833751.1	219	deoxyadenosine kinase
chr	NC_008525.1	693323	694144	+	33061601	-	PEPE_RS03185	WP_002833752.1	273	Cof-type HAD-IIB family hydrolase
chr	NC_008525.1	694149	694349	+	33061829	-	PEPE_RS03190	WP_011673188.1	66	hypothetical protein
chr	NC_008525.1	694346	694561	+	33062237	-	PEPE_RS03195	WP_002833753.1	71	hypothetical protein
chr	NC_008525.1	694562	694840	+	33062118	-	PEPE_RS03200	WP_011673189.1	92	hypothetical protein
chr	NC_008525.1	694940	695164	-	33061582	-	PEPE_RS03205	WP_002833755.1	74	hypothetical protein
chr	NC_008525.1	695602	696240	+	33062345	-	PEPE_RS03215	WP_002833756.1	212	carbonic anhydrase family protein
chr	NC_008525.1	696320	696829	-	33061479	-	PEPE_RS03220	WP_011673190.1	169	membrane protein
chr	NC_008525.1	697166	699046	+	33061556	asnB	PEPE_RS03225	WP_002833758.1	626	asparagine synthase (glutamine-hydrolyzing)
chr	NC_008525.1	699062	700585	+	33061782	-	PEPE_RS03230	WP_002833760.1	507	UDP-N-acetylmuramoyl-L-alanyl-D-glutamate--2,6-diaminopimelate ligase
chr	NC_008525.1	700585	701841	+	33062966	-	PEPE_RS03235	WP_011673191.1	418	carboxylate--amine ligase
chr	NC_008525.1	701847	702554	+	33062349	-	PEPE_RS03240	WP_002833762.1	235	amino acid racemase
chr	NC_008525.1	702624	703436	+	33062168	-	PEPE_RS03245	WP_011673192.1	270	DNA/RNA non-specific endonuclease
chr	NC_008525.1	703568	705013	+	33062549	-	PEPE_RS03250	WP_002833764.1	481	amino acid permease
chr	NC_008525.1	705289	705573	-	33061775	-	PEPE_RS03260	WP_002833765.1	94	hypothetical protein
chr	NC_008525.1	705651	706463	-	33062933	-	PEPE_RS03265	WP_002833766.1	270	Cof-type HAD-IIB family hydrolase
chr	NC_008525.1	706672	707517	+	33061946	-	PEPE_RS03270	WP_011673193.1	281	aldo/keto reductase
chr	NC_008525.1	707778	709466	+	33062076	-	PEPE_RS03275	WP_011673194.1	562	arginine--tRNA ligase
chr	NC_008525.1	709732	710403	+	33061641	-	PEPE_RS03280	WP_011673195.1	223	Crp/Fnr family transcriptional regulator
chr	NC_008525.1	710426	710884	+	33062612	-	PEPE_RS03285	WP_011673196.1	152	ArgR family transcriptional regulator
chr	NC_008525.1	710993	713140	+	33061598	-	PEPE_RS03290	WP_041526990.1	715	PBP1A family penicillin-binding protein
chr	NC_008525.1	713205	713549	+	33062938	-	PEPE_RS03295	WP_002833772.1	114	YlbF family regulator
chr	NC_008525.1	713664	714887	+	33063029	-	PEPE_RS03300	WP_011673198.1	407	DNA repair exonuclease
chr	NC_008525.1	714877	717453	+	33062973	-	PEPE_RS03305	WP_011673199.1	858	AAA family ATPase
chr	NC_008525.1	717468	718415	+	33062935	-	PEPE_RS03310	WP_011673200.1	315	HD domain-containing protein
chr	NC_008525.1	718456	719343	-	33062971	-	PEPE_RS03315	WP_011673201.1	295	peptidylprolyl isomerase
chr	NC_008525.1	719450	719815	-	33062885	-	PEPE_RS03320	WP_002833777.1	121	hypothetical protein
chr	NC_008525.1	719818	720249	-	33062827	-	PEPE_RS03325	WP_002833778.1	143	HIT family protein
chr	NC_008525.1	720387	721124	+	33062768	-	PEPE_RS03330	WP_002833779.1	245	ABC transporter ATP-binding protein
chr	NC_008525.1	721117	722316	+	33062703	-	PEPE_RS03335	WP_002833780.1	399	ABC transporter permease
chr	NC_008525.1	722332	722970	+	33062656	trmB	PEPE_RS03340	WP_011673202.1	212	tRNA (guanosine(46)-N7)-methyltransferase TrmB
chr	NC_008525.1	723027	723353	-	33062372	-	PEPE_RS03345	WP_011673203.1	108	membrane protein
chr	NC_008525.1	723436	724068	+	33062322	-	PEPE_RS03350	WP_002833784.1	210	DUF4479 domain-containing protein
chr	NC_008525.1	724082	725998	+	33062233	-	PEPE_RS03355	WP_002833785.1	638	DNA translocase FtsK
chr	NC_008525.1	726040	727350	+	33062200	-	PEPE_RS03360	WP_002833786.1	436	UDP-N-acetylmuramate--L-alanine ligase
chr	NC_008525.1	728250	730913	+	33061822	polA	PEPE_RS03370	WP_011673205.1	887	DNA polymerase I
chr	NC_008525.1	730926	731753	+	33061774	mutM	PEPE_RS03375	WP_002833789.1	275	bifunctional DNA-formamidopyrimidine glycosylase/DNA-(apurinic or apyrimidinic site) lyase
chr	NC_008525.1	731758	732348	+	33061682	-	PEPE_RS03380	WP_002833790.1	196	dephospho-CoA kinase
chr	NC_008525.1	732380	732853	+	33061608	nrdR	PEPE_RS03385	WP_002833791.1	157	transcriptional repressor NrdR
chr	NC_008525.1	732854	734224	+	33061541	-	PEPE_RS03390	WP_002833792.1	456	replication initiation and membrane attachment family protein
chr	NC_008525.1	734227	735156	+	33061570	dnaI	PEPE_RS03395	WP_002833793.1	309	primosomal protein DnaI
chr	NC_008525.1	735449	737395	+	33061494	thrS	PEPE_RS03400	WP_002833794.1	648	threonine--tRNA ligase
chr	NC_008525.1	737548	739287	+	33061546	-	PEPE_RS03405	WP_011673206.1	579	sensor histidine kinase
chr	NC_008525.1	739293	740024	+	33061489	-	PEPE_RS03410	WP_011673207.1	243	response regulator
chr	NC_008525.1	740253	740657	+	33061463	-	PEPE_RS03415	WP_002833797.1	134	murein hydrolase regulator LrgA
chr	NC_008525.1	740659	741387	+	33061419	-	PEPE_RS03420	WP_002833798.1	242	antiholin
chr	NC_008525.1	741626	742126	+	33061378	infC	PEPE_RS03425	WP_002833799.1	166	translation initiation factor IF-3
chr	NC_008525.1	742151	742348	+	33061383	rpmI	PEPE_RS03430	WP_002833800.1	65	MULTISPECIES: 50S ribosomal protein L35
chr	NC_008525.1	742405	742758	+	33061363	rplT	PEPE_RS03435	WP_002831385.1	117	MULTISPECIES: 50S ribosomal protein L20
chr	NC_008525.1	742852	743778	-	33061341	-	PEPE_RS03440	WP_011673208.1	308	NADP-dependent oxidoreductase
chr	NC_008525.1	743920	744444	+	33061362	-	PEPE_RS03445	WP_002833802.1	174	YqeG family HAD IIIA-type phosphatase
chr	NC_008525.1	744445	745557	+	33061334	yqeH	PEPE_RS03450	WP_011673209.1	370	ribosome biogenesis GTPase YqeH
chr	NC_008525.1	745580	745891	+	33061305	yhbY	PEPE_RS03455	WP_002833804.1	103	ribosome assembly RNA-binding protein YhbY
chr	NC_008525.1	745908	746552	+	33061295	-	PEPE_RS03460	WP_011673210.1	214	nicotinate-nucleotide adenylyltransferase
chr	NC_008525.1	746542	747150	+	33061301	-	PEPE_RS03465	WP_002833806.1	202	HD domain-containing protein
chr	NC_008525.1	747167	747523	+	33061276	rsfS	PEPE_RS03470	WP_002833808.1	118	ribosome silencing factor
chr	NC_008525.1	747523	748260	+	33061280	-	PEPE_RS03475	WP_002833809.1	245	class I SAM-dependent methyltransferase
chr	NC_008525.1	748266	749366	+	33061727	-	PEPE_RS03480	WP_002833810.1	366	nucleotidyltransferase family protein
chr	NC_008525.1	749424	749963	+	33061323	-	PEPE_RS03485	WP_002833811.1	179	DUF177 domain-containing protein
chr	NC_008525.1	750013	750195	+	33062301	rpmF	PEPE_RS03490	WP_002831400.1	60	MULTISPECIES: 50S ribosomal protein L32
chr	NC_008525.1	750429	751847	+	33062668	gndA	PEPE_RS03495	WP_002833812.1	472	NADP-dependent phosphogluconate dehydrogenase
chr	NC_008525.1	752282	752968	+	33061330	-	PEPE_RS03500	WP_002833813.1	228	response regulator transcription factor
chr	NC_008525.1	752970	754451	+	33062515	-	PEPE_RS03505	WP_002833814.1	493	HAMP domain-containing histidine kinase
chr	NC_008525.1	754512	755462	-	33062526	yidC	PEPE_RS03510	WP_002833815.1	316	membrane protein insertase YidC
chr	NC_008525.1	755542	755814	-	33061536	-	PEPE_RS03515	WP_002833816.1	90	acylphosphatase
chr	NC_008525.1	756000	756767	+	33062418	-	PEPE_RS03520	WP_002833817.1	255	RNA methyltransferase
chr	NC_008525.1	756865	757374	+	33062649	-	PEPE_RS03525	WP_002833818.1	169	hypothetical protein
chr	NC_008525.1	757392	757724	+	33062523	-	PEPE_RS03530	WP_002833819.1	110	helix-turn-helix transcriptional regulator
chr	NC_008525.1	758002	759048	+	33062785	pheS	PEPE_RS03535	WP_002833820.1	348	phenylalanine--tRNA ligase subunit alpha
chr	NC_008525.1	759055	761484	+	33062609	-	PEPE_RS03540	WP_002833822.1	809	phenylalanine--tRNA ligase subunit beta
chr	NC_008525.1	761568	762737	+	33062022	mltG	PEPE_RS03545	WP_029257866.1	389	endolytic transglycosylase MltG
chr	NC_008525.1	762753	763409	+	33061575	-	PEPE_RS03550	WP_002833824.1	218	uridine kinase
chr	NC_008525.1	763425	763907	+	33063000	greA	PEPE_RS03555	WP_011673213.1	160	transcription elongation factor GreA
chr	NC_008525.1	763934	766549	-	33063041	-	PEPE_RS03560	WP_011673214.1	871	YfhO family protein
chr	NC_008525.1	766682	768772	+	33061303	-	PEPE_RS03565	WP_002833519.1	696	penicillin-binding protein 2
chr	NC_008525.1	768871	769020	+	33062105	rpmG	PEPE_RS09105	WP_011673215.1	49	50S ribosomal protein L33
chr	NC_008525.1	769102	769665	+	33061885	-	PEPE_RS03570	WP_011673216.1	187	5-formyltetrahydrofolate cyclo-ligase
chr	NC_008525.1	769695	770384	+	33062045	-	PEPE_RS03575	WP_002833521.1	229	rhomboid family intramembrane serine protease
chr	NC_008525.1	770417	770629	+	33061284	-	PEPE_RS03580	WP_002833522.1	70	DUF910 family protein
chr	NC_008525.1	770647	771609	+	33061572	-	PEPE_RS03585	WP_002833523.1	320	ROK family glucokinase
chr	NC_008525.1	771641	772060	+	33061865	-	PEPE_RS03590	WP_002833524.1	139	rhodanese-like domain-containing protein
chr	NC_008525.1	772114	772290	-	33062998	-	PEPE_RS09110	WP_002833525.1	58	DUF3042 family protein
chr	NC_008525.1	772373	773107	+	33062535	-	PEPE_RS03595	WP_002833526.1	244	glycerophosphodiester phosphodiesterase
chr	NC_008525.1	773109	774041	+	33062334	miaA	PEPE_RS03600	WP_002833528.1	310	tRNA (adenosine(37)-N6)-dimethylallyltransferase MiaA
chr	NC_008525.1	774025	775281	+	33061474	-	PEPE_RS03605	WP_011673217.1	418	aminotransferase class V-fold PLP-dependent enzyme
chr	NC_008525.1	775362	775727	+	33062756	-	PEPE_RS03610	WP_002833530.1	121	MerR family transcriptional regulator
chr	NC_008525.1	775762	777102	+	33061265	glnA	PEPE_RS03615	WP_002833531.1	446	type I glutamate--ammonia ligase
chr	NC_008525.1	777251	778126	+	33061256	-	PEPE_RS03620	WP_002833532.1	291	hypothetical protein
chr	NC_008525.1	778119	779036	+	33061294	-	PEPE_RS03625	WP_002833533.1	305	hypothetical protein
chr	NC_008525.1	779046	779585	+	33061287	-	PEPE_RS03630	WP_002833534.1	179	dUTPase
chr	NC_008525.1	779890	780117	+	33061317	-	PEPE_RS03635	WP_002833535.1	75	hypothetical protein
chr	NC_008525.1	780257	780460	-	33061311	-	PEPE_RS03640	WP_002833536.1	67	hypothetical protein
chr	NC_008525.1	780798	781937	-	33061354	-	PEPE_RS03645	WP_011673218.1	379	site-specific integrase
chr	NC_008525.1	782084	782488	-	33061349	-	PEPE_RS03650	WP_011673219.1	134	hypothetical protein
chr	NC_008525.1	782546	782983	-	33061373	-	PEPE_RS03655	WP_011673220.1	145	ImmA/IrrE family metallo-endopeptidase
chr	NC_008525.1	782987	783337	-	33061367	-	PEPE_RS03660	WP_011673221.1	116	helix-turn-helix transcriptional regulator
chr	NC_008525.1	783594	783803	+	33061403	-	PEPE_RS03665	WP_011673222.1	69	helix-turn-helix domain-containing protein
chr	NC_008525.1	783817	783996	+	33061391	-	PEPE_RS03670	WP_011673223.1	59	hypothetical protein
chr	NC_008525.1	784187	784912	+	33061443	-	PEPE_RS03675	WP_011673225.1	241	phage regulatory protein
chr	NC_008525.1	784915	785259	+	33061433	-	PEPE_RS08995	WP_011673226.1	114	DUF771 domain-containing protein
chr	NC_008525.1	785535	785996	+	33061473	-	PEPE_RS03685	WP_011673229.1	153	hypothetical protein
chr	NC_008525.1	785993	786649	+	33061510	-	PEPE_RS03690	WP_011673230.1	218	ERF family protein
chr	NC_008525.1	786652	787050	+	33061565	-	PEPE_RS03695	WP_011673231.1	132	single-stranded DNA-binding protein
chr	NC_008525.1	787956	789203	+	33061613	-	PEPE_RS03710	WP_011673233.1	415	DNA helicase
chr	NC_008525.1	789206	789622	+	33061720	-	PEPE_RS03715	WP_011673234.1	138	hypothetical protein
chr	NC_008525.1	789619	790038	+	33061698	-	PEPE_RS03720	WP_011673235.1	139	RusA family crossover junction endodeoxyribonuclease
chr	NC_008525.1	790247	790477	+	33061763	-	PEPE_RS03730	WP_011673237.1	76	hypothetical protein
chr	NC_008525.1	790646	791017	+	33061816	-	PEPE_RS03735	WP_011673239.1	123	hypothetical protein
chr	NC_008525.1	791061	791525	+	33061839	-	PEPE_RS03740	WP_011673240.1	154	hypothetical protein
chr	NC_008525.1	791537	791830	+	33061925	-	PEPE_RS03745	WP_011673241.1	97	hypothetical protein
chr	NC_008525.1	791997	792563	+	33061878	-	PEPE_RS09000	WP_011673243.1	188	DUF1642 domain-containing protein
chr	NC_008525.1	792563	792751	+	33061908	-	PEPE_RS03755	WP_011673244.1	62	hypothetical protein
chr	NC_008525.1	793070	793366	+	33061899	-	PEPE_RS03760	WP_011673246.1	98	hypothetical protein
chr	NC_008525.1	793366	793707	+	33061959	-	PEPE_RS03765	WP_011673247.1	113	hypothetical protein
chr	NC_008525.1	793710	794129	+	33062154	-	PEPE_RS03770	WP_011673248.1	139	hypothetical protein
chr	NC_008525.1	794441	794899	+	33062086	-	PEPE_RS03775	WP_011673250.1	152	DNA-directed RNA polymerase sigma-70 factor
chr	NC_008525.1	795080	795322	+	33062100	-	PEPE_RS03780	WP_011673251.1	80	DUF2829 domain-containing protein
chr	NC_008525.1	795647	796228	+	33061997	-	PEPE_RS03785	WP_011673253.1	193	hypothetical protein
chr	NC_008525.1	796309	796806	+	33062078	-	PEPE_RS03790	WP_011673254.1	165	helix-turn-helix domain-containing protein
chr	NC_008525.1	796796	798067	+	33062055	-	PEPE_RS03795	WP_011673255.1	423	PBSX family phage terminase large subunit
chr	NC_008525.1	798075	799478	+	33062129	-	PEPE_RS03800	WP_011673256.1	467	phage portal protein
chr	NC_008525.1	799585	800424	+	33062186	-	PEPE_RS03805	WP_148194174.1	279	phage head morphogenesis protein
chr	NC_008525.1	800427	800642	+	33062216	-	PEPE_RS03810	WP_011673258.1	71	hypothetical protein
chr	NC_008525.1	800728	801363	+	33062276	-	PEPE_RS03815	WP_080504378.1	211	DUF4355 domain-containing protein
chr	NC_008525.1	801378	802292	+	33062364	-	PEPE_RS03820	WP_011673260.1	304	hypothetical protein
chr	NC_008525.1	802310	802576	+	33062363	-	PEPE_RS03825	WP_099046114.1	88	hypothetical protein
chr	NC_008525.1	802588	802959	+	33062425	-	PEPE_RS03830	WP_011673262.1	123	phage head-tail connector protein
chr	NC_008525.1	802964	803272	+	33062558	-	PEPE_RS03835	WP_011673263.1	102	hypothetical protein
chr	NC_008525.1	803265	803606	+	33062559	-	PEPE_RS03840	WP_011673264.1	113	hypothetical protein
chr	NC_008525.1	803607	804014	+	33062493	-	PEPE_RS03845	WP_148194164.1	135	hypothetical protein
chr	NC_008525.1	804026	804610	+	33062542	-	PEPE_RS03850	WP_011673266.1	194	phage major tail protein, TP901-1 family
chr	NC_008525.1	804687	804965	+	33062555	-	PEPE_RS03855	WP_011673267.1	92	hypothetical protein
chr	NC_008525.1	805105	805446	+	33062562	-	PEPE_RS03860	WP_011673268.1	113	hypothetical protein
chr	NC_008525.1	805497	805871	+	33062688	-	PEPE_RS03865	WP_041526960.1	124	hypothetical protein
chr	NC_008525.1	805855	808875	+	33062669	-	PEPE_RS03870	WP_011673270.1	1006	phage tail tape measure protein
chr	NC_008525.1	808863	809639	+	33062715	-	PEPE_RS03875	WP_148194165.1	258	phage tail protein
chr	NC_008525.1	809639	812599	+	33062761	-	PEPE_RS03880	WP_011673272.1	986	peptidoglycan DD-metalloendopeptidase family protein
chr	NC_008525.1	812583	812996	+	33062783	-	PEPE_RS03885	WP_011673273.1	137	hypothetical protein
chr	NC_008525.1	813000	814829	+	33062912	-	PEPE_RS03890	WP_011673274.1	609	phage baseplate upper protein
chr	NC_008525.1	814841	815581	+	33062942	-	PEPE_RS03895	WP_011673275.1	246	hypothetical protein
chr	NC_008525.1	815581	815922	+	33062999	-	PEPE_RS03900	WP_011673276.1	113	DUF2977 domain-containing protein
chr	NC_008525.1	815922	816074	+	33062983	-	PEPE_RS09115	WP_148194175.1	50	XkdX family protein
chr	NC_008525.1	816137	816739	+	33063052	-	PEPE_RS03905	WP_011673278.1	200	hypothetical protein
chr	NC_008525.1	816782	817183	+	33063038	-	PEPE_RS03910	WP_011673279.1	133	phage holin family protein
chr	NC_008525.1	817209	818483	+	33062707	-	PEPE_RS03915	WP_148194176.1	424	1,4-beta-N-acetylmuramidase
chr	NC_008525.1	819017	819529	+	33061652	-	PEPE_RS03925	WP_002833537.1	170	hypothetical protein
chr	NC_008525.1	819863	820492	+	33062424	-	PEPE_RS03930	WP_011673281.1	209	TetR/AcrR family transcriptional regulator
chr	NC_008525.1	820622	820930	+	33062855	rplU	PEPE_RS03935	WP_002833539.1	102	50S ribosomal protein L21
chr	NC_008525.1	820952	821278	+	33061550	-	PEPE_RS03940	WP_011673282.1	108	ribosomal-processing cysteine protease Prp
chr	NC_008525.1	821302	821589	+	33061448	-	PEPE_RS03945	WP_002833541.1	95	50S ribosomal protein L27
chr	NC_008525.1	821714	822277	+	33062174	efp	PEPE_RS03950	WP_002833542.1	187	elongation factor P
chr	NC_008525.1	822295	822723	+	33063013	-	PEPE_RS03955	WP_002833543.1	142	Asp23/Gls24 family envelope stress response protein
chr	NC_008525.1	822723	823124	+	33061509	nusB	PEPE_RS03960	WP_002833544.1	133	transcription antitermination factor NusB
chr	NC_008525.1	823250	824101	+	33061855	folD	PEPE_RS03965	WP_002833545.1	283	bifunctional methylenetetrahydrofolate dehydrogenase/methenyltetrahydrofolate cyclohydrolase FolD
chr	NC_008525.1	824102	825445	+	33061939	-	PEPE_RS03970	WP_002833546.1	447	exodeoxyribonuclease VII large subunit
chr	NC_008525.1	825445	825681	+	33061927	-	PEPE_RS03975	WP_002833547.1	78	exodeoxyribonuclease VII small subunit
chr	NC_008525.1	825674	826564	+	33061944	-	PEPE_RS03980	WP_002833548.1	296	polyprenyl synthetase family protein
chr	NC_008525.1	826578	827396	+	33062348	-	PEPE_RS03985	WP_002833549.1	272	TlyA family RNA methyltransferase
chr	NC_008525.1	827405	827863	+	33061596	-	PEPE_RS03990	WP_002833550.1	152	arginine repressor, DNA-binding domain protein
chr	NC_008525.1	827875	829551	+	33061529	recN	PEPE_RS03995	WP_011673283.1	558	DNA repair protein RecN
chr	NC_008525.1	829623	829958	-	33062627	-	PEPE_RS04000	WP_011673284.1	111	hypothetical protein
chr	NC_008525.1	830254	830868	+	33062745	-	PEPE_RS04005	WP_002833553.1	204	guanylate kinase
chr	NC_008525.1	830870	831079	+	33061342	-	PEPE_RS04010	WP_002833554.1	69	DNA-directed RNA polymerase subunit omega
chr	NC_008525.1	831191	832384	+	33062401	coaBC	PEPE_RS04015	WP_011673285.1	397	bifunctional phosphopantothenoylcysteine decarboxylase/phosphopantothenate--cysteine ligase CoaBC
chr	NC_008525.1	832399	834819	+	33062230	priA	PEPE_RS04020	WP_011673286.1	806	primosomal protein N\'
chr	NC_008525.1	834842	835804	+	33062700	-	PEPE_RS04025	WP_011673287.1	320	methionyl-tRNA formyltransferase
chr	NC_008525.1	835788	837122	+	33061983	rsmB	PEPE_RS04030	WP_011673288.1	444	16S rRNA (cytosine(967)-C(5))-methyltransferase RsmB
chr	NC_008525.1	837131	837877	+	33062246	-	PEPE_RS04035	WP_002833560.1	248	Stp1/IreP family PP2C-type Ser/Thr phosphatase
chr	NC_008525.1	837874	839397	+	33062125	pknB	PEPE_RS04040	WP_002833561.1	507	Stk1 family PASTA domain-containing Ser/Thr kinase
chr	NC_008525.1	839408	840337	+	33062305	rsgA	PEPE_RS04045	WP_011673289.1	309	ribosome small subunit-dependent GTPase A
chr	NC_008525.1	840334	840981	+	33061492	rpe	PEPE_RS04050	WP_002833563.1	215	ribulose-phosphate 3-epimerase
chr	NC_008525.1	840981	841622	+	33061444	-	PEPE_RS04055	WP_011673290.1	213	thiamine diphosphokinase
chr	NC_008525.1	841666	841851	-	33062681	-	PEPE_RS04060	WP_011673291.1	61	50S ribosomal protein L28
chr	NC_008525.1	842151	842513	+	33062655	-	PEPE_RS04065	WP_002833566.1	120	Asp23/Gls24 family envelope stress response protein
chr	NC_008525.1	842535	844229	+	33061298	-	PEPE_RS04070	WP_041526961.1	564	DAK2 domain-containing protein
chr	NC_008525.1	844280	846307	+	33062776	recG	PEPE_RS04075	WP_011673293.1	675	ATP-dependent DNA helicase RecG
chr	NC_008525.1	846324	847367	+	33063039	plsX	PEPE_RS04080	WP_011673294.1	347	phosphate acyltransferase PlsX
chr	NC_008525.1	847406	847648	+	33061960	acpP	PEPE_RS04085	WP_002833570.1	80	acyl carrier protein
chr	NC_008525.1	847745	848443	+	33061873	-	PEPE_RS04090	WP_002833571.1	232	ribonuclease III
chr	NC_008525.1	848453	851983	+	33062613	smc	PEPE_RS04095	WP_011673295.1	1176	chromosome segregation protein SMC
chr	NC_008525.1	852001	853221	+	33062904	ftsY	PEPE_RS04100	WP_011673296.1	406	signal recognition particle-docking protein FtsY
chr	NC_008525.1	853227	853568	+	33062454	-	PEPE_RS04105	WP_002833574.1	113	putative DNA-binding protein
chr	NC_008525.1	853586	855016	+	33061679	-	PEPE_RS04110	WP_002833575.1	476	signal recognition particle protein
chr	NC_008525.1	855375	855647	+	33061588	rpsP	PEPE_RS04115	WP_011673297.1	90	MULTISPECIES: 30S ribosomal protein S16
chr	NC_008525.1	855722	856237	+	33061481	rimM	PEPE_RS04120	WP_011673298.1	171	ribosome maturation factor RimM
chr	NC_008525.1	856237	856974	+	33062494	trmD	PEPE_RS04125	WP_011673299.1	245	tRNA (guanosine(37)-N1)-methyltransferase TrmD
chr	NC_008525.1	857117	857476	+	33062587	-	PEPE_RS04130	WP_002833579.1	119	50S ribosomal protein L19
chr	NC_008525.1	858262	858594	-	33061886	-	PEPE_RS04140	WP_011673301.1	110	hypothetical protein
chr	NC_008525.1	859008	859457	+	33061618	fabZ	PEPE_RS04145	WP_011673302.1	149	3-hydroxyacyl-ACP dehydratase FabZ
chr	NC_008525.1	859471	860430	+	33062561	-	PEPE_RS04150	WP_011673303.1	319	ketoacyl-ACP synthase III
chr	NC_008525.1	860469	860708	+	33062407	acpP	PEPE_RS04155	WP_002833584.1	79	acyl carrier protein
chr	NC_008525.1	860726	861658	+	33062299	-	PEPE_RS04160	WP_011673304.1	310	ACP S-malonyltransferase
chr	NC_008525.1	861659	862387	+	33061653	-	PEPE_RS04165	WP_011673305.1	242	SDR family oxidoreductase
chr	NC_008525.1	862406	863632	+	33062300	fabF	PEPE_RS04170	WP_011673306.1	408	beta-ketoacyl-ACP synthase II
chr	NC_008525.1	863638	864075	+	33062781	-	PEPE_RS04175	WP_041527000.1	145	acetyl-CoA carboxylase biotin carboxyl carrier protein subunit
chr	NC_008525.1	864075	864488	+	33062389	-	PEPE_RS04180	WP_011673308.1	137	beta-hydroxyacyl-ACP dehydratase
chr	NC_008525.1	864506	865873	+	33062690	-	PEPE_RS04185	WP_011673309.1	455	acetyl-CoA carboxylase biotin carboxylase subunit
chr	NC_008525.1	865863	866693	+	33062866	-	PEPE_RS04190	WP_002833591.1	276	acetyl-CoA carboxylase carboxyltransferase subunit beta
chr	NC_008525.1	866706	867473	+	33061903	-	PEPE_RS04195	WP_002833592.1	255	hypothetical protein
chr	NC_008525.1	867490	868248	+	33062193	fabI	PEPE_RS04200	WP_002833593.1	252	enoyl-ACP reductase FabI
chr	NC_008525.1	868600	869976	+	33062788	-	PEPE_RS04205	WP_002833594.1	458	amino acid permease
chr	NC_008525.1	870137	871303	+	33062441	-	PEPE_RS04210	WP_011673311.1	388	hydroxymethylglutaryl-CoA synthase
chr	NC_008525.1	871343	871942	-	33062365	-	PEPE_RS04215	WP_011673312.1	199	hypothetical protein
chr	NC_008525.1	872021	872650	-	33062284	lexA	PEPE_RS04220	WP_002833597.1	209	transcriptional repressor LexA
chr	NC_008525.1	872784	873032	+	33061882	-	PEPE_RS04225	WP_002833598.1	82	DUF896 domain-containing protein
chr	NC_008525.1	873103	873324	+	33062396	-	PEPE_RS04230	WP_002833599.1	73	YneF family protein
chr	NC_008525.1	873336	873980	-	33062321	-	PEPE_RS04235	WP_029257926.1	214	1-acyl-sn-glycerol-3-phosphate acyltransferase
chr	NC_008525.1	874055	874810	+	33062730	-	PEPE_RS04240	WP_002833602.1	251	tRNA1(Val) (adenine(37)-N6)-methyltransferase
chr	NC_008525.1	874791	875078	+	33062330	-	PEPE_RS04245	WP_011673314.1	95	GIY-YIG nuclease family protein
chr	NC_008525.1	875199	876194	+	33061335	-	PEPE_RS04250	WP_011673315.1	331	D-2-hydroxyacid dehydrogenase
chr	NC_008525.1	876346	877128	+	33062806	rpsB	PEPE_RS04255	WP_002833605.1	260	30S ribosomal protein S2
chr	NC_008525.1	877244	878122	+	33061410	-	PEPE_RS04260	WP_002833606.1	292	elongation factor Ts
chr	NC_008525.1	878276	879001	+	33062712	-	PEPE_RS04265	WP_002833607.1	241	UMP kinase
chr	NC_008525.1	879001	879561	+	33062031	-	PEPE_RS04270	WP_002833608.1	186	ribosome recycling factor
chr	NC_008525.1	879819	880568	+	33062225	-	PEPE_RS04275	WP_011673316.1	249	isoprenyl transferase
chr	NC_008525.1	880579	881364	+	33061624	-	PEPE_RS04280	WP_041527001.1	261	phosphatidate cytidylyltransferase
chr	NC_008525.1	881388	882650	+	33062462	rseP	PEPE_RS04285	WP_011673318.1	420	RIP metalloprotease RseP
chr	NC_008525.1	882678	884393	+	33062645	-	PEPE_RS04290	WP_011673319.1	571	proline--tRNA ligase
chr	NC_008525.1	884487	888800	+	33062949	-	PEPE_RS04295	WP_011673320.1	1437	PolC-type DNA polymerase III
chr	NC_008525.1	888920	889396	+	33062687	rimP	PEPE_RS04300	WP_002833614.1	158	ribosome maturation factor RimP
chr	NC_008525.1	889410	890498	+	33062239	nusA	PEPE_RS04305	WP_002833615.1	362	transcription termination/antitermination protein NusA
chr	NC_008525.1	890520	890813	+	33062190	-	PEPE_RS04310	WP_011673321.1	97	YlxR family protein
chr	NC_008525.1	890814	891116	+	33062566	-	PEPE_RS04315	WP_002833617.1	100	50S ribosomal protein L7ae
chr	NC_008525.1	891129	893885	+	33062166	infB	PEPE_RS04320	WP_011673322.1	918	translation initiation factor IF-2
chr	NC_008525.1	893902	894252	+	33062019	rbfA	PEPE_RS04325	WP_002833619.1	116	30S ribosome-binding factor RbfA
chr	NC_008525.1	894391	895290	+	33062662	truB	PEPE_RS04330	WP_011673323.1	299	tRNA pseudouridine(55) synthase TruB
chr	NC_008525.1	895294	896238	+	33061450	ribF	PEPE_RS04335	WP_011673324.1	314	riboflavin biosynthesis protein RibF
chr	NC_008525.1	896346	897386	+	33061776	hrcA	PEPE_RS04340	WP_002833622.1	346	heat-inducible transcriptional repressor HrcA
chr	NC_008525.1	897376	897969	+	33062571	grpE	PEPE_RS04345	WP_041526962.1	197	nucleotide exchange factor GrpE
chr	NC_008525.1	897995	899854	+	33061999	dnaK	PEPE_RS04350	WP_011673326.1	619	molecular chaperone DnaK
chr	NC_008525.1	899951	901075	+	33062572	dnaJ	PEPE_RS04355	WP_002833625.1	374	molecular chaperone DnaJ
chr	NC_008525.1	901181	901408	-	33061626	-	PEPE_RS04360	WP_002833626.1	75	DUF378 domain-containing protein
chr	NC_008525.1	901537	902007	-	33062721	-	PEPE_RS04365	WP_011673327.1	156	tryptophan-rich sensory protein
chr	NC_008525.1	902244	902726	+	33061501	-	PEPE_RS04370	WP_011673329.1	160	QueT transporter family protein
chr	NC_008525.1	902743	902964	+	33062002	-	PEPE_RS04375	WP_011673330.1	73	DUF2829 domain-containing protein
chr	NC_008525.1	902965	903705	+	33062965	-	PEPE_RS04380	WP_011673331.1	246	3-oxoacyl-ACP reductase
chr	NC_008525.1	903829	904350	+	33063001	-	PEPE_RS04385	WP_002833631.1	173	DUF4373 domain-containing protein
chr	NC_008525.1	904542	904790	+	33061380	-	PEPE_RS04390	WP_002833632.1	82	GlsB/YeaQ/YmgE family stress response membrane protein
chr	NC_008525.1	904961	905761	-	33062653	-	PEPE_RS04395	WP_002833633.1	266	manganese catalase
chr	NC_008525.1	908120	909961	-	33062028	lepA	PEPE_RS04400	WP_002833634.1	613	elongation factor 4
chr	NC_008525.1	910188	910796	+	33062141	-	PEPE_RS04405	WP_011673335.1	202	hypothetical protein
chr	NC_008525.1	910836	911897	-	33062387	-	PEPE_RS04410	WP_011673336.1	353	di- and tricarboxylate transporter
chr	NC_008525.1	912025	913446	-	33061672	-	PEPE_RS04415	WP_145992624.1	473	C69 family dipeptidase
chr	NC_008525.1	913572	913760	+	33062538	-	PEPE_RS04420	WP_002833641.1	62	4-oxalocrotonate tautomerase
chr	NC_008525.1	913808	914620	-	33062636	-	PEPE_RS04425	WP_011673338.1	270	Cof-type HAD-IIB family hydrolase
chr	NC_008525.1	914798	916174	+	33061751	-	PEPE_RS04430	WP_011673339.1	458	23S rRNA methyltransferase
chr	NC_008525.1	916673	917626	+	33061445	-	PEPE_RS04435	WP_011673340.1	317	hypothetical protein
chr	NC_008525.1	917706	919139	-	33062881	-	PEPE_RS04440	WP_011673341.1	477	L,D-transpeptidase family protein
chr	NC_008525.1	919439	920494	+	33062164	-	PEPE_RS04445	WP_011673342.1	351	LLM class flavin-dependent oxidoreductase
chr	NC_008525.1	920491	921171	+	33062386	-	PEPE_RS04450	WP_029257941.1	226	NADP oxidoreductase
chr	NC_008525.1	921259	922038	-	33062996	-	PEPE_RS04455	WP_011673343.1	259	alpha/beta hydrolase
chr	NC_008525.1	922326	923435	+	33062823	-	PEPE_RS04460	WP_011673344.1	369	L-lactate oxidase
chr	NC_008525.1	923576	924139	+	33061411	-	PEPE_RS04465	WP_099299608.1	187	DUF1211 domain-containing protein
chr	NC_008525.1	924317	925300	-	33062962	-	PEPE_RS04470	WP_011673346.1	327	type 2 isopentenyl-diphosphate Delta-isomerase
chr	NC_008525.1	925309	926391	-	33061898	-	PEPE_RS04475	WP_011673347.1	360	phosphomevalonate kinase
chr	NC_008525.1	926405	927388	-	33062787	mvaD	PEPE_RS04480	WP_011673348.1	327	diphosphomevalonate decarboxylase
chr	NC_008525.1	927407	928327	-	33061266	mvk	PEPE_RS04485	WP_011673349.1	306	mevalonate kinase
chr	NC_008525.1	928444	931233	+	33062495	-	PEPE_RS04490	WP_011673350.1	929	DEAD/DEAH box helicase
chr	NC_008525.1	931294	931785	+	33061539	-	PEPE_RS04495	WP_011673351.1	163	hypothetical protein
chr	NC_008525.1	931798	932502	+	33061766	-	PEPE_RS04500	WP_011673352.1	234	DnaD domain protein
chr	NC_008525.1	932540	934849	-	33061726	-	PEPE_RS04505	WP_011673353.1	769	penicillin-binding protein
chr	NC_008525.1	934883	935488	-	33061428	recU	PEPE_RS04510	WP_002833049.1	201	Holliday junction resolvase RecU
chr	NC_008525.1	935625	936176	+	33062758	-	PEPE_RS04515	WP_002833050.1	183	DUF1273 domain-containing protein
chr	NC_008525.1	936252	936593	+	33061986	gpsB	PEPE_RS04520	WP_002833051.1	113	cell division regulator GpsB
chr	NC_008525.1	937075	938205	+	33062438	-	PEPE_RS04525	WP_011673354.1	376	class I SAM-dependent RNA methyltransferase
chr	NC_008525.1	938215	939309	+	33062473	-	PEPE_RS04530	WP_011673355.1	364	FAD-binding oxidoreductase
chr	NC_008525.1	939323	939709	+	33062772	-	PEPE_RS04535	WP_011673356.1	128	hypothetical protein
chr	NC_008525.1	939717	941378	+	33062000	-	PEPE_RS04540	WP_011673357.1	553	formate--tetrahydrofolate ligase
chr	NC_008525.1	941392	941844	+	33062840	-	PEPE_RS04545	WP_011673358.1	150	signal peptidase II
chr	NC_008525.1	941854	942756	+	33062293	-	PEPE_RS04550	WP_011673359.1	300	RluA family pseudouridine synthase
chr	NC_008525.1	942917	943450	+	33062913	pyrR	PEPE_RS04555	WP_002833058.1	177	bifunctional pyr operon transcriptional regulator/uracil phosphoribosyltransferase PyrR
chr	NC_008525.1	943478	944557	+	33061869	-	PEPE_RS04560	WP_002833059.1	359	carbamoyl phosphate synthase small subunit
chr	NC_008525.1	944559	947015	+	33062923	-	PEPE_RS04565	WP_011673360.1	818	ATP-grasp domain-containing protein
chr	NC_008525.1	947073	948779	-	33062929	-	PEPE_RS04570	WP_011673361.1	568	fibronectin/fibrinogen-binding protein
chr	NC_008525.1	948925	949335	+	33062903	-	PEPE_RS04575	WP_011673362.1	136	transcriptional regulator
chr	NC_008525.1	949422	950285	+	33062943	-	PEPE_RS04580	WP_011673363.1	287	DegV family protein
chr	NC_008525.1	950270	950632	-	33062267	-	PEPE_RS04585	WP_002833064.1	120	CrcB family protein
chr	NC_008525.1	950639	951037	-	33061964	-	PEPE_RS04590	WP_023440359.1	132	CrcB family protein
chr	NC_008525.1	951211	951567	+	33061987	-	PEPE_RS04595	WP_011673364.1	118	DUF1516 family protein
chr	NC_008525.1	951916	952242	-	33061819	-	PEPE_RS04600	WP_011673365.1	108	multidrug efflux SMR transporter
chr	NC_008525.1	952766	954268	+	33062106	yjeM	PEPE_RS04605	WP_011673366.1	500	glutamate/gamma-aminobutyrate family transporter YjeM
chr	NC_008525.1	954317	954832	-	33062183	msrA	PEPE_RS04610	WP_002833074.1	171	peptide-methionine (S)-S-oxide reductase MsrA
chr	NC_008525.1	954848	955291	-	33062814	msrB	PEPE_RS04615	WP_011673367.1	147	peptide-methionine (R)-S-oxide reductase MsrB
chr	NC_008525.1	955377	956516	-	33062839	-	PEPE_RS04620	WP_011673368.1	379	glycerate kinase
chr	NC_008525.1	956618	957550	-	33062341	-	PEPE_RS04625	WP_011673369.1	310	manganese-dependent inorganic pyrophosphatase
chr	NC_008525.1	957566	958537	-	33062877	-	PEPE_RS04630	WP_011673370.1	323	LysR family transcriptional regulator
chr	NC_008525.1	958636	961089	-	33062682	parC	PEPE_RS04635	WP_011673371.1	817	DNA topoisomerase IV subunit A
chr	NC_008525.1	961103	963142	-	33061837	parE	PEPE_RS04640	WP_002833083.1	679	DNA topoisomerase IV subunit B
chr	NC_008525.1	963304	963912	+	33062476	plsY	PEPE_RS04645	WP_011673372.1	202	glycerol-3-phosphate 1-O-acyltransferase PlsY
chr	NC_008525.1	963999	964880	-	33062594	-	PEPE_RS04650	WP_011673373.1	293	aldose 1-epimerase family protein
chr	NC_008525.1	964898	966313	-	33062229	hslU	PEPE_RS04655	WP_041526965.1	471	ATP-dependent protease ATPase subunit HslU
chr	NC_008525.1	966314	966868	-	33062033	hslV	PEPE_RS04660	WP_002833088.1	184	ATP-dependent protease subunit HslV
chr	NC_008525.1	966887	967792	-	33062235	xerC	PEPE_RS04665	WP_002833090.1	301	tyrosine recombinase XerC
chr	NC_008525.1	967864	969936	-	33063015	topA	PEPE_RS04670	WP_002833092.1	690	type I DNA topoisomerase
chr	NC_008525.1	970246	970905	-	33062762	pgmB	PEPE_RS04675	WP_011673375.1	219	beta-phosphoglucomutase
chr	NC_008525.1	970921	973173	-	33061805	-	PEPE_RS04680	WP_011673376.1	750	glycoside hydrolase family 65 protein
chr	NC_008525.1	973199	974542	-	33061784	-	PEPE_RS04685	WP_011673377.1	447	SLC45 family MFS transporter
chr	NC_008525.1	974686	975639	-	33061504	-	PEPE_RS04690	WP_011673378.1	317	LacI family DNA-binding transcriptional regulator
chr	NC_008525.1	975739	976599	-	33061826	dprA	PEPE_RS04695	WP_011673379.1	286	DNA-protecting protein DprA
chr	NC_008525.1	976640	977407	-	33062310	-	PEPE_RS04700	WP_011673380.1	255	ribonuclease HII
chr	NC_008525.1	977394	978257	-	33061573	ylqF	PEPE_RS04705	WP_011673381.1	287	ribosome biogenesis GTPase YlqF
chr	NC_008525.1	979053	980387	-	33062722	-	PEPE_RS04710	WP_011673382.1	444	hypothetical protein
chr	NC_008525.1	980589	982619	-	33062848	-	PEPE_RS04715	WP_011673383.1	676	hypothetical protein
chr	NC_008525.1	983038	983364	-	33062450	-	PEPE_RS04720	WP_011673384.1	108	hypothetical protein
chr	NC_008525.1	983632	985746	-	33061729	-	PEPE_RS04725	WP_002833100.1	704	ATP-dependent Clp protease ATP-binding subunit
chr	NC_008525.1	986030	988075	-	33062921	-	PEPE_RS04730	WP_011673385.1	681	hypothetical protein
chr	NC_008525.1	988062	988400	-	33062922	-	PEPE_RS04735	WP_011673386.1	112	hypothetical protein
chr	NC_008525.1	988402	989391	-	33062799	-	PEPE_RS04740	WP_148194166.1	329	DUF3324 domain-containing protein
chr	NC_008525.1	989447	990100	-	33061953	-	PEPE_RS04745	WP_011673388.1	217	WxL domain-containing protein
chr	NC_008525.1	990256	991047	-	33062295	-	PEPE_RS04750	WP_011673389.1	263	hypothetical protein
chr	NC_008525.1	992277	992519	-	33061589	-	PEPE_RS04755	WP_011673390.1	80	hypothetical protein
chr	NC_008525.1	992637	993014	-	33062908	-	PEPE_RS04760	WP_011673391.1	125	holin
chr	NC_008525.1	993024	993287	-	33062547	-	PEPE_RS04765	WP_011673392.1	87	holin
chr	NC_008525.1	993287	994417	-	33061977	-	PEPE_RS04770	WP_041527003.1	376	LysM peptidoglycan-binding domain-containing protein
chr	NC_008525.1	994462	994821	-	33061716	-	PEPE_RS04775	WP_011673394.1	119	hypothetical protein
chr	NC_008525.1	994855	995103	-	33062770	-	PEPE_RS04780	WP_011673395.1	82	hypothetical protein
chr	NC_008525.1	995116	995319	-	33062119	-	PEPE_RS04785	WP_011673396.1	67	hypothetical protein
chr	NC_008525.1	995312	995539	-	33062512	-	PEPE_RS04790	WP_011673397.1	75	hypothetical protein
chr	NC_008525.1	995532	998720	-	33061912	-	PEPE_RS04795	WP_011673398.1	1062	hypothetical protein
chr	NC_008525.1	998737	1001127	-	33062820	-	PEPE_RS04800	WP_011673399.1	796	hypothetical protein
chr	NC_008525.1	1001148	1002914	-	33062834	-	PEPE_RS04805	WP_011673400.1	588	phage tail protein
chr	NC_008525.1	1002992	1007752	-	33062510	-	PEPE_RS04810	WP_011673401.1	1586	peptidoglycan DD-metalloendopeptidase family protein
chr	NC_008525.1	1007784	1007969	-	33062736	-	PEPE_RS04815	WP_011673402.1	61	hypothetical protein
chr	NC_008525.1	1008014	1008388	-	33062919	-	PEPE_RS04820	WP_011673403.1	124	hypothetical protein
chr	NC_008525.1	1008462	1009115	-	33062789	-	PEPE_RS04825	WP_011673404.1	217	phage tail protein
chr	NC_008525.1	1009131	1009511	-	33062057	-	PEPE_RS04830	WP_011673405.1	126	DUF806 family protein
chr	NC_008525.1	1009511	1009918	-	33062854	-	PEPE_RS04835	WP_011673406.1	135	hypothetical protein
chr	NC_008525.1	1009921	1010268	-	33061754	-	PEPE_RS04840	WP_011673407.1	115	phage head closure protein
chr	NC_008525.1	1010258	1010590	-	33062856	-	PEPE_RS04845	WP_011673408.1	110	phage gp6-like head-tail connector protein
chr	NC_008525.1	1010664	1011896	-	33062851	-	PEPE_RS04850	WP_011673409.1	410	phage major capsid protein
chr	NC_008525.1	1011896	1012651	-	33062410	-	PEPE_RS04855	WP_011673410.1	251	Clp protease ClpP
chr	NC_008525.1	1012629	1013792	-	33062875	-	PEPE_RS04860	WP_011673411.1	387	phage portal protein
chr	NC_008525.1	1013795	1013989	-	33061699	-	PEPE_RS04865	WP_011673412.1	64	MULTISPECIES: DUF1056 family protein
chr	NC_008525.1	1013979	1015877	-	33061731	-	PEPE_RS04870	WP_011673413.1	632	terminase large subunit
chr	NC_008525.1	1015880	1016338	-	33061723	-	PEPE_RS04875	WP_011673414.1	152	phage terminase small subunit P27 family
chr	NC_008525.1	1016535	1017002	-	33062794	-	PEPE_RS04880	WP_080504382.1	155	HNH endonuclease
chr	NC_008525.1	1017582	1018013	-	33062635	-	PEPE_RS04885	WP_011673416.1	143	DNA-directed RNA polymerase sigma-70 factor
chr	NC_008525.1	1018004	1018396	-	33061525	-	PEPE_RS04890	WP_011673417.1	130	hypothetical protein
chr	NC_008525.1	1018476	1018940	-	33061595	-	PEPE_RS04895	WP_011673418.1	154	hypothetical protein
chr	NC_008525.1	1018992	1019324	-	33062819	-	PEPE_RS04900	WP_011673420.1	110	hypothetical protein
chr	NC_008525.1	1019325	1019696	-	33062413	-	PEPE_RS04905	WP_011673421.1	123	hypothetical protein
chr	NC_008525.1	1019861	1020079	-	33062880	-	PEPE_RS04910	WP_011673423.1	72	hypothetical protein
chr	NC_008525.1	1020076	1020486	-	33062865	-	PEPE_RS04915	WP_011673424.1	136	RusA family crossover junction endodeoxyribonuclease
chr	NC_008525.1	1020603	1021421	-	33062842	-	PEPE_RS04920	WP_011673426.1	272	ATP-binding protein
chr	NC_008525.1	1021402	1022145	-	33062816	-	PEPE_RS04925	WP_011673427.1	247	hypothetical protein
chr	NC_008525.1	1022146	1022823	-	33062017	-	PEPE_RS04930	WP_011673428.1	225	hypothetical protein
chr	NC_008525.1	1022834	1023232	-	33062727	-	PEPE_RS04935	WP_011673429.1	132	single-stranded DNA-binding protein
chr	NC_008525.1	1023235	1023891	-	33062553	-	PEPE_RS04940	WP_011673430.1	218	ERF family protein
chr	NC_008525.1	1023888	1024349	-	33061394	-	PEPE_RS04945	WP_011673431.1	153	hypothetical protein
chr	NC_008525.1	1024575	1024841	+	33062282	-	PEPE_RS04950	WP_011673433.1	88	hypothetical protein
chr	NC_008525.1	1024798	1025055	-	33062085	-	PEPE_RS04955	WP_011673434.1	85	hypothetical protein
chr	NC_008525.1	1025153	1025362	-	33062431	-	PEPE_RS04960	WP_011673436.1	69	hypothetical protein
chr	NC_008525.1	1025689	1025910	+	33061470	-	PEPE_RS04965	WP_029258001.1	73	hypothetical protein
chr	NC_008525.1	1025935	1026135	-	33062459	-	PEPE_RS04970	WP_011673439.1	66	DUF2829 domain-containing protein
chr	NC_008525.1	1026181	1026984	-	33062422	-	PEPE_RS04975	WP_011673440.1	267	phage-encoded protein
chr	NC_008525.1	1027000	1027188	-	33062273	-	PEPE_RS04980	WP_011673441.1	62	hypothetical protein
chr	NC_008525.1	1027454	1027801	+	33061770	-	PEPE_RS04985	WP_011673442.1	115	helix-turn-helix transcriptional regulator
chr	NC_008525.1	1027805	1028215	+	33063059	-	PEPE_RS04990	WP_041526966.1	136	ImmA/IrrE family metallo-endopeptidase
chr	NC_008525.1	1028279	1029406	+	33063056	-	PEPE_RS04995	WP_011673444.1	375	hypothetical protein
chr	NC_008525.1	1029553	1029750	+	33063055	-	PEPE_RS05000	WP_011673445.1	65	hypothetical protein
chr	NC_008525.1	1029975	1031048	+	33063050	-	PEPE_RS05005	WP_011673446.1	357	site-specific integrase
chr	NC_008525.1	1031069	1031611	-	33063048	-	PEPE_RS05010	WP_011673447.1	180	transcription regulator
chr	NC_008525.1	1031855	1032217	+	33063047	-	PEPE_RS05015	WP_011673448.1	120	hypothetical protein
chr	NC_008525.1	1032326	1033186	-	33063045	-	PEPE_RS05020	WP_148194167.1	286	SIS domain-containing protein
chr	NC_008525.1	1033293	1035272	-	33063044	-	PEPE_RS05025	WP_011673450.1	659	PTS beta-glucoside transporter subunit EIIBCA
chr	NC_008525.1	1035290	1036180	-	33063043	murQ	PEPE_RS05030	WP_011673451.1	296	N-acetylmuramic acid 6-phosphate etherase
chr	NC_008525.1	1036457	1038217	+	33063037	-	PEPE_RS05035	WP_011673452.1	586	CocE/NonD family hydrolase
chr	NC_008525.1	1038292	1039197	+	33063035	-	PEPE_RS05040	WP_011673453.1	301	LysR family transcriptional regulator
chr	NC_008525.1	1039633	1040085	-	33063032	-	PEPE_RS05045	WP_011673454.1	150	winged helix DNA-binding protein
chr	NC_008525.1	1040179	1040778	+	33063026	-	PEPE_RS05050	WP_011673455.1	199	NAD(P)H-dependent oxidoreductase
chr	NC_008525.1	1040946	1041194	-	33063024	-	PEPE_RS09125	WP_080504383.1	82	LPXTG cell wall anchor domain-containing protein
chr	NC_008525.1	1041191	1043446	-	33063022	-	PEPE_RS05055	WP_041526967.1	751	hypothetical protein
chr	NC_008525.1	1043443	1044681	-	33063021	-	PEPE_RS05060	WP_011673457.1	412	hypothetical protein
chr	NC_008525.1	1045033	1045878	-	33063020	-	PEPE_RS05065	WP_002833176.1	281	Rgg/GadR/MutR family transcriptional regulator
chr	NC_008525.1	1046069	1046494	-	33063018	-	PEPE_RS05070	WP_002833178.1	141	nucleoside-diphosphate kinase
chr	NC_008525.1	1046669	1047106	+	33063017	-	PEPE_RS05075	WP_041527005.1	145	GNAT family N-acetyltransferase
chr	NC_008525.1	1047247	1048800	+	33063016	-	PEPE_RS05080	WP_049752773.1	517	APC family permease
chr	NC_008525.1	1049204	1050586	-	33063010	-	PEPE_RS05085	WP_011673461.1	460	sugar porter family MFS transporter
chr	NC_008525.1	1050666	1051118	-	33063009	-	PEPE_RS05090	WP_011673462.1	150	NUDIX hydrolase
chr	NC_008525.1	1051556	1052452	-	33063006	-	PEPE_RS05095	WP_011673463.1	298	helix-turn-helix domain-containing protein
chr	NC_008525.1	1052624	1055926	+	33063003	-	PEPE_RS05100	WP_011673464.1	1100	DUF5107 domain-containing protein
chr	NC_008525.1	1055975	1057000	+	33063002	-	PEPE_RS05105	WP_011673465.1	341	galactose mutarotase
chr	NC_008525.1	1057104	1057457	-	33062997	-	PEPE_RS05110	WP_002833185.1	117	arsenate reductase family protein
chr	NC_008525.1	1057605	1058942	-	33062995	-	PEPE_RS05115	WP_011673466.1	445	sodium:proton antiporter
chr	NC_008525.1	1059135	1060553	-	33062992	-	PEPE_RS05120	WP_011673467.1	472	S41 family peptidase
chr	NC_008525.1	1060553	1060777	-	33062988	-	PEPE_RS05125	WP_002833189.1	74	YozE family protein
chr	NC_008525.1	1060789	1061379	-	33062987	-	PEPE_RS05130	WP_011673468.1	196	DUF2140 family protein
chr	NC_008525.1	1061388	1062305	-	33062981	-	PEPE_RS05135	WP_011673469.1	305	SGNH/GDSL hydrolase family protein
chr	NC_008525.1	1062370	1063215	-	33062977	-	PEPE_RS05140	WP_011673470.1	281	DegV family protein
chr	NC_008525.1	1063452	1064189	-	33062975	-	PEPE_RS05145	WP_011673471.1	245	amino acid ABC transporter ATP-binding protein
chr	NC_008525.1	1064186	1065637	-	33062967	-	PEPE_RS05150	WP_011673472.1	483	ABC transporter permease subunit
chr	NC_008525.1	1065759	1066235	-	33062961	-	PEPE_RS05155	WP_099046115.1	158	dihydrofolate reductase
chr	NC_008525.1	1066273	1067223	-	33062960	-	PEPE_RS05160	WP_011673474.1	316	thymidylate synthase
chr	NC_008525.1	1067236	1069113	-	33062959	-	PEPE_RS05165	WP_011673475.1	625	ABC-F family ATP-binding cassette domain-containing protein
chr	NC_008525.1	1069116	1070324	-	33062957	-	PEPE_RS05170	WP_041526969.1	402	CCA tRNA nucleotidyltransferase
chr	NC_008525.1	1070578	1071462	+	33062941	-	PEPE_RS05175	WP_002833200.1	294	YitT family protein
chr	NC_008525.1	1071517	1071987	-	33062926	-	PEPE_RS05180	WP_002833201.1	156	nucleoside deoxyribosyltransferase
chr	NC_008525.1	1072173	1072442	-	33062917	-	PEPE_RS05185	WP_041527007.1	89	hypothetical protein
chr	NC_008525.1	1072498	1073766	-	33062905	-	PEPE_RS05190	WP_002833203.1	422	tetratricopeptide repeat protein
chr	NC_008525.1	1073833	1074108	-	33062900	-	PEPE_RS05195	WP_002833204.1	91	HU family DNA-binding protein
chr	NC_008525.1	1075727	1076935	-	33062894	rpsA	PEPE_RS05205	WP_002833206.1	402	30S ribosomal protein S1
chr	NC_008525.1	1077011	1077691	-	33062891	-	PEPE_RS05210	WP_002833207.1	226	(d)CMP kinase
chr	NC_008525.1	1077707	1078384	-	33062884	-	PEPE_RS05215	WP_011673478.1	225	LysM peptidoglycan-binding domain-containing protein
chr	NC_008525.1	1078457	1079881	-	33062876	-	PEPE_RS05220	WP_011673479.1	474	ATP-dependent DNA helicase RecQ
chr	NC_008525.1	1079868	1080896	-	33062858	-	PEPE_RS05225	WP_011673480.1	342	hypothetical protein
chr	NC_008525.1	1080893	1081618	-	33062847	-	PEPE_RS05230	WP_002833211.1	241	rRNA pseudouridine synthase
chr	NC_008525.1	1081619	1082209	-	33062838	scpB	PEPE_RS05235	WP_011673481.1	196	SMC-Scp complex subunit ScpB
chr	NC_008525.1	1082209	1082937	-	33062832	-	PEPE_RS05240	WP_002833213.1	242	condensin subunit ScpA
chr	NC_008525.1	1082927	1083286	-	33062829	-	PEPE_RS05245	WP_002833214.1	119	hypothetical protein
chr	NC_008525.1	1083302	1084189	-	33062826	xerD	PEPE_RS05250	WP_011673482.1	295	site-specific tyrosine recombinase XerD
chr	NC_008525.1	1084192	1085058	-	33062815	-	PEPE_RS05255	WP_011673483.1	288	S1 RNA-binding protein
chr	NC_008525.1	1085076	1085534	-	33062807	-	PEPE_RS05260	WP_011673484.1	152	DUF441 domain-containing protein
chr	NC_008525.1	1085993	1086358	+	33062800	-	PEPE_RS05265	WP_011673485.1	121	DUF805 domain-containing protein
chr	NC_008525.1	1086542	1088305	-	33062797	pyk	PEPE_RS05270	WP_002833398.1	587	pyruvate kinase
chr	NC_008525.1	1088378	1089346	-	33062786	-	PEPE_RS05275	WP_002833399.1	322	ATP-dependent 6-phosphofructokinase
chr	NC_008525.1	1089469	1092792	-	33062782	dnaE	PEPE_RS05280	WP_011673486.1	1107	DNA polymerase III subunit alpha
chr	NC_008525.1	1092919	1093092	+	33062778	-	PEPE_RS09130	WP_002833401.1	57	YjzD family protein
chr	NC_008525.1	1093137	1095728	-	33062777	clpB	PEPE_RS05290	WP_011673487.1	863	ATP-dependent chaperone ClpB
chr	NC_008525.1	1095748	1096539	-	33062766	-	PEPE_RS05295	WP_011673488.1	263	Nif3-like dinuclear metal center hexameric protein
chr	NC_008525.1	1096529	1097227	-	33062753	-	PEPE_RS05300	WP_011673489.1	232	SAM-dependent methyltransferase
chr	NC_008525.1	1097323	1098462	-	33062750	rpoD	PEPE_RS05305	WP_002833405.1	379	RNA polymerase sigma factor RpoD
chr	NC_008525.1	1098480	1100342	-	33062740	-	PEPE_RS05310	WP_011673490.1	620	DNA primase
chr	NC_008525.1	1100594	1102666	-	33062734	-	PEPE_RS05315	WP_011673491.1	690	glycine--tRNA ligase subunit beta
chr	NC_008525.1	1102666	1103565	-	33062725	glyQ	PEPE_RS05320	WP_011673492.1	299	glycine--tRNA ligase subunit alpha
chr	NC_008525.1	1103839	1104600	-	33062724	recO	PEPE_RS05325	WP_002833409.1	253	DNA repair protein RecO
chr	NC_008525.1	1104603	1105517	-	33062720	-	PEPE_RS05330	WP_011673493.1	304	GTPase Era
chr	NC_008525.1	1105540	1105929	-	33062711	-	PEPE_RS05335	WP_011673494.1	129	diacylglycerol kinase family protein
chr	NC_008525.1	1105907	1106377	-	33062705	ybeY	PEPE_RS05340	WP_002833412.1	156	rRNA maturation RNase YbeY
chr	NC_008525.1	1106383	1107351	-	33062702	phoH	PEPE_RS05345	WP_011673495.1	322	phosphate starvation-inducible protein PhoH
chr	NC_008525.1	1107363	1107806	-	33062689	-	PEPE_RS05350	WP_002833414.1	147	GatB/YqeY domain-containing protein
chr	NC_008525.1	1107868	1108053	-	33062680	-	PEPE_RS05355	WP_002830340.1	61	MULTISPECIES: 30S ribosomal protein S21
chr	NC_008525.1	1108252	1109061	+	33062672	-	PEPE_RS05360	WP_002833415.1	269	kinase/pyrophosphorylase
chr	NC_008525.1	1109126	1110016	-	33062671	-	PEPE_RS05365	WP_011673496.1	296	deoxyribonuclease IV
chr	NC_008525.1	1110013	1111224	-	33062670	-	PEPE_RS05370	WP_011673497.1	403	CDP-glycerol glycerophosphotransferase
chr	NC_008525.1	1111217	1112374	-	33062657	-	PEPE_RS05375	WP_011673498.1	385	CDP-glycerol glycerophosphotransferase family protein
chr	NC_008525.1	1112385	1113263	-	33062644	-	PEPE_RS05380	WP_002833420.1	292	YitT family protein
chr	NC_008525.1	1113418	1115199	-	33062634	aspS	PEPE_RS05385	WP_011673499.1	593	aspartate--tRNA ligase
chr	NC_008525.1	1115213	1116487	-	33062629	-	PEPE_RS05390	WP_011673500.1	424	histidine--tRNA ligase
chr	NC_008525.1	1116830	1117699	+	33062626	-	PEPE_RS05395	WP_011673501.1	289	N-acetylmuramoyl-L-alanine amidase
chr	NC_008525.1	1117669	1118307	-	33062617	-	PEPE_RS05400	WP_011673502.1	212	HAD-IA family hydrolase
chr	NC_008525.1	1118402	1118851	-	33062604	-	PEPE_RS05405	WP_011673503.1	149	D-tyrosyl-tRNA(Tyr) deacylase
chr	NC_008525.1	1118861	1121092	-	33062590	-	PEPE_RS05410	WP_002833426.1	743	bifunctional (p)ppGpp synthetase/guanosine-3\',5\'-bis(diphosphate) 3\'-pyrophosphohydrolase
chr	NC_008525.1	1121200	1121529	-	33062584	-	PEPE_RS05415	WP_011673504.1	109	hypothetical protein
chr	NC_008525.1	1121544	1122281	-	33062577	-	PEPE_RS05420	WP_011673505.1	245	16S rRNA (uracil(1498)-N(3))-methyltransferase
chr	NC_008525.1	1122291	1123241	-	33062574	-	PEPE_RS05425	WP_011673506.1	316	50S ribosomal protein L11 methyltransferase
chr	NC_008525.1	1123315	1124607	-	33062573	-	PEPE_RS05430	WP_011673507.1	430	uracil transporter
chr	NC_008525.1	1124805	1125068	-	33062569	-	PEPE_RS05435	WP_002833430.1	87	hypothetical protein
chr	NC_008525.1	1125491	1126390	+	33062560	-	PEPE_RS05440	WP_011673508.1	299	EamA family transporter
chr	NC_008525.1	1126431	1127168	-	33062557	nfsA	PEPE_RS05445	WP_011673509.1	245	oxygen-insensitive NADPH nitroreductase
chr	NC_008525.1	1127923	1128441	-	33062529	-	PEPE_RS05455	WP_002833433.1	172	adenine phosphoribosyltransferase
chr	NC_008525.1	1128443	1130764	-	33062517	recJ	PEPE_RS05460	WP_011673510.1	773	single-stranded-DNA-specific exonuclease RecJ
chr	NC_008525.1	1130778	1131563	-	33062506	-	PEPE_RS05465	WP_011673511.1	261	SDR family NAD(P)-dependent oxidoreductase
chr	NC_008525.1	1131581	1132507	-	33062497	rnz	PEPE_RS05470	WP_011673512.1	308	ribonuclease Z
chr	NC_008525.1	1132632	1132922	+	33062487	-	PEPE_RS05475	WP_011673513.1	96	hypothetical protein
chr	NC_008525.1	1132997	1134289	-	33062478	obgE	PEPE_RS05480	WP_002833437.1	430	GTPase ObgE
chr	NC_008525.1	1134348	1136132	-	33062477	uvrC	PEPE_RS05485	WP_011673514.1	594	excinuclease ABC subunit UvrC
chr	NC_008525.1	1136244	1136987	-	33062465	-	PEPE_RS05490	WP_002833439.1	247	amino acid ABC transporter ATP-binding protein
chr	NC_008525.1	1136980	1138446	-	33062460	-	PEPE_RS05495	WP_011673515.1	488	ABC transporter substrate-binding protein/permease
chr	NC_008525.1	1138822	1139112	-	33062448	-	PEPE_RS05500	WP_002833441.1	96	nucleotide pyrophosphohydrolase
chr	NC_008525.1	1139114	1139701	-	33062439	-	PEPE_RS05505	WP_011673517.1	195	YihA family ribosome biogenesis GTP-binding protein
chr	NC_008525.1	1139801	1141057	-	33062433	clpX	PEPE_RS05510	WP_011673518.1	418	ATP-dependent Clp protease ATP-binding subunit ClpX
chr	NC_008525.1	1141197	1142504	-	33062432	-	PEPE_RS05515	WP_011673519.1	435	trigger factor
chr	NC_008525.1	1142645	1143832	-	33062426	tuf	PEPE_RS05520	WP_002833446.1	395	elongation factor Tu
chr	NC_008525.1	1144016	1144882	-	33062420	-	PEPE_RS05525	WP_002833447.1	288	hypothetical protein
chr	NC_008525.1	1144884	1146596	-	33062414	-	PEPE_RS05530	WP_002833448.1	570	ribonuclease J
chr	NC_008525.1	1146721	1146990	-	33062402	rpsO	PEPE_RS05535	WP_002833449.1	89	30S ribosomal protein S15
chr	NC_008525.1	1147196	1147450	+	33062391	-	PEPE_RS05540	WP_002833450.1	84	30S ribosomal protein S20
chr	NC_008525.1	1147476	1148495	-	33062383	holA	PEPE_RS05545	WP_011673521.1	339	DNA polymerase III subunit delta
chr	NC_008525.1	1148492	1150609	-	33062380	-	PEPE_RS05550	WP_080504380.1	705	DNA internalization-related competence protein ComEC/Rec2
chr	NC_008525.1	1150743	1151225	-	33062378	-	PEPE_RS05555	WP_011673523.1	160	ComE operon protein 2
chr	NC_008525.1	1151244	1151951	-	33062361	-	PEPE_RS05560	WP_011673524.1	235	transporter
chr	NC_008525.1	1152021	1152497	-	33062358	coaD	PEPE_RS05565	WP_002833455.1	158	pantetheine-phosphate adenylyltransferase
chr	NC_008525.1	1152502	1153053	-	33062346	rsmD	PEPE_RS05570	WP_002833456.1	183	16S rRNA (guanine(966)-N(2))-methyltransferase RsmD
chr	NC_008525.1	1153050	1153310	-	33062343	-	PEPE_RS05575	WP_002833457.1	86	DUF2129 domain-containing protein
chr	NC_008525.1	1153312	1154520	-	33062342	-	PEPE_RS05580	WP_011673525.1	402	FtsW/RodA/SpoVE family cell cycle protein
chr	NC_008525.1	1154622	1156466	-	33062333	typA	PEPE_RS05585	WP_002833459.1	614	translational GTPase TypA
chr	NC_008525.1	1156541	1157326	-	33062332	-	PEPE_RS05590	WP_002833460.1	261	inositol monophosphatase family protein
chr	NC_008525.1	1157310	1157609	-	33062329	-	PEPE_RS05595	WP_011673526.1	99	UPF0223 family protein
chr	NC_008525.1	1157694	1158248	+	33062324	-	PEPE_RS05600	WP_011673527.1	184	peptide deformylase
chr	NC_008525.1	1158345	1158812	-	33062318	-	PEPE_RS05605	WP_011673528.1	155	hypothetical protein
chr	NC_008525.1	1158975	1159190	+	33062313	-	PEPE_RS05610	WP_002833465.1	71	DNA-dependent RNA polymerase auxiliary subunit epsilon family protein
chr	NC_008525.1	1159195	1160871	+	33062311	-	PEPE_RS05615	WP_002833466.1	558	ribonuclease J
chr	NC_008525.1	1161050	1162540	-	33062309	-	PEPE_RS05620	WP_011673529.1	496	DUF1175 family protein
chr	NC_008525.1	1162903	1164816	-	33062298	-	PEPE_RS05625	WP_011673530.1	637	PTS fructose transporter subunit IIC
chr	NC_008525.1	1164828	1165739	-	33062286	pfkB	PEPE_RS05630	WP_011673531.1	303	1-phosphofructokinase
chr	NC_008525.1	1165736	1166485	-	33062278	-	PEPE_RS05635	WP_011673532.1	249	DeoR/GlpR transcriptional regulator
chr	NC_008525.1	1166616	1167668	-	33062275	-	PEPE_RS05640	WP_002833471.1	350	AI-2E family transporter
chr	NC_008525.1	1167759	1168736	-	33062269	-	PEPE_RS05645	WP_002833472.1	325	ribose-phosphate diphosphokinase
chr	NC_008525.1	1168805	1171249	-	33062256	-	PEPE_RS05650	WP_011673533.1	814	ATP-dependent RecD-like DNA helicase
chr	NC_008525.1	1171249	1171899	-	33062255	-	PEPE_RS05655	WP_011673534.1	216	tetratricopeptide repeat protein
chr	NC_008525.1	1171913	1172587	-	33062241	-	PEPE_RS05660	WP_011673535.1	224	histidine phosphatase family protein
chr	NC_008525.1	1172694	1173827	-	33062234	mnmA	PEPE_RS05665	WP_002833477.1	377	tRNA 2-thiouridine(34) synthase MnmA
chr	NC_008525.1	1173949	1174290	-	33062232	-	PEPE_RS05670	WP_002833479.1	113	DUF1831 domain-containing protein
chr	NC_008525.1	1174306	1175466	-	33062227	-	PEPE_RS05675	WP_002833480.1	386	cysteine desulfurase
chr	NC_008525.1	1175466	1176167	-	33062218	-	PEPE_RS05680	WP_002833481.1	233	5\'-methylthioadenosine/adenosylhomocysteine nucleosidase
chr	NC_008525.1	1176179	1176439	-	33062209	-	PEPE_RS05685	WP_002833482.1	86	hypothetical protein
chr	NC_008525.1	1176448	1176987	-	33062207	-	PEPE_RS05690	WP_002833483.1	179	NUDIX hydrolase
chr	NC_008525.1	1176990	1177199	-	33062204	-	PEPE_RS05695	WP_011673536.1	69	cold shock domain-containing protein
chr	NC_008525.1	1177305	1180106	-	33062201	ileS	PEPE_RS05700	WP_011673537.1	933	isoleucine--tRNA ligase
chr	NC_008525.1	1180363	1181094	-	33062196	-	PEPE_RS05705	WP_002833486.1	243	DivIVA domain-containing protein
chr	NC_008525.1	1181118	1181903	-	33062192	-	PEPE_RS05710	WP_011673538.1	261	RNA-binding protein
chr	NC_008525.1	1181906	1182178	-	33062187	-	PEPE_RS05715	WP_011673539.1	90	YggT family protein
chr	NC_008525.1	1182260	1183579	-	33062182	ftsZ	PEPE_RS05720	WP_002833489.1	439	cell division protein FtsZ
chr	NC_008525.1	1183601	1184962	-	33062178	ftsA	PEPE_RS05725	WP_011673540.1	453	cell division protein FtsA
chr	NC_008525.1	1185260	1186372	-	33062175	-	PEPE_RS05730	WP_011673541.1	370	cell division protein DivIB
chr	NC_008525.1	1186387	1187475	-	33062170	murG	PEPE_RS05735	WP_011673542.1	362	undecaprenyldiphospho-muramoylpentapeptide beta-N-acetylglucosaminyltransferase
chr	NC_008525.1	1187480	1188847	-	33062156	-	PEPE_RS05740	WP_011673543.1	455	UDP-N-acetylmuramoyl-L-alanine--D-glutamate ligase
chr	NC_008525.1	1188861	1189817	-	33062152	-	PEPE_RS05745	WP_002833494.1	318	phospho-N-acetylmuramoyl-pentapeptide-transferase
chr	NC_008525.1	1189834	1191999	-	33062147	-	PEPE_RS05750	WP_002833495.1	721	penicillin-binding protein
chr	NC_008525.1	1191996	1192382	-	33062142	ftsL	PEPE_RS05755	WP_002833496.1	128	cell division protein FtsL
chr	NC_008525.1	1192398	1193342	-	33062136	rsmH	PEPE_RS05760	WP_011673544.1	314	16S rRNA (cytosine(1402)-N(4))-methyltransferase RsmH
chr	NC_008525.1	1193348	1193779	-	33062134	-	PEPE_RS05765	WP_002833498.1	143	division/cell wall cluster transcriptional repressor MraZ
chr	NC_008525.1	1194022	1194150	+	33062127	-	PEPE_RS09135	WP_011673545.1	42	DUF4044 domain-containing protein
chr	NC_008525.1	1194198	1196549	-	33062126	-	PEPE_RS05770	WP_011673546.1	783	DNA translocase FtsK
chr	NC_008525.1	1196558	1197076	-	33062122	-	PEPE_RS05775	WP_002833501.1	172	tRNA (cytidine(34)-2\'-O)-methyltransferase
chr	NC_008525.1	1197254	1198396	-	33062111	-	PEPE_RS05780	WP_011673547.1	380	AI-2E family transporter
chr	NC_008525.1	1198410	1198766	-	33062108	-	PEPE_RS05785	WP_011673548.1	118	glucitol/sorbitol PTS, EIIA
chr	NC_008525.1	1198904	1199914	+	33062103	-	PEPE_RS05790	WP_011673549.1	336	lactonase family protein
chr	NC_008525.1	1199932	1200561	+	33062095	-	PEPE_RS05795	WP_011673550.1	209	copper homeostasis protein CutC
chr	NC_008525.1	1200609	1201958	-	33062091	mgtE	PEPE_RS05800	WP_011673551.1	449	magnesium transporter
chr	NC_008525.1	1201951	1202793	-	33062075	-	PEPE_RS05805	WP_080504384.1	280	RluA family pseudouridine synthase
chr	NC_008525.1	1202852	1203661	-	33062064	-	PEPE_RS05810	WP_011673552.1	269	NAD kinase
chr	NC_008525.1	1203664	1204278	-	33062058	-	PEPE_RS05815	WP_002833509.1	204	GTP pyrophosphokinase family protein
chr	NC_008525.1	1204446	1205042	+	33062050	-	PEPE_RS05820	WP_002833510.1	198	DsbA family protein
chr	NC_008525.1	1205064	1206089	-	33062049	-	PEPE_RS05825	WP_011673553.1	341	competence protein
chr	NC_008525.1	1206186	1206911	-	33062047	-	PEPE_RS05830	WP_011673554.1	241	adaptor protein MecA
chr	NC_008525.1	1207089	1207487	-	33062042	spxA	PEPE_RS05835	WP_011673555.1	132	transcriptional regulator Spx
chr	NC_008525.1	1207744	1208481	-	33062040	-	PEPE_RS05840	WP_011673556.1	245	MBL fold metallo-hydrolase
chr	NC_008525.1	1208570	1209076	+	33062036	-	PEPE_RS05845	WP_041526971.1	168	hypothetical protein
chr	NC_008525.1	1209132	1209350	+	33062035	-	PEPE_RS05850	WP_002833517.1	72	hypothetical protein
chr	NC_008525.1	1215828	1216202	-	33061961	-	PEPE_RS05920	WP_002834538.1	124	S1 RNA-binding domain-containing protein
chr	NC_008525.1	1216315	1216959	+	33061958	-	PEPE_RS05925	WP_002834539.1	214	membrane protein
chr	NC_008525.1	1216956	1217582	-	33061957	-	PEPE_RS05930	WP_011673558.1	208	TIGR01906 family membrane protein
chr	NC_008525.1	1217573	1218349	-	33061956	-	PEPE_RS05935	WP_002834541.1	258	TIGR01457 family HAD-type hydrolase
chr	NC_008525.1	1218350	1218886	-	33061949	-	PEPE_RS05940	WP_011673559.1	178	YutD family protein
chr	NC_008525.1	1218949	1219557	-	33061943	-	PEPE_RS05945	WP_011673560.1	202	metallophosphatase
chr	NC_008525.1	1219554	1220918	-	33061932	-	PEPE_RS05950	WP_011673561.1	454	amino acid permease
chr	NC_008525.1	1221010	1222014	-	33061929	-	PEPE_RS05955	WP_011673562.1	334	class I SAM-dependent methyltransferase
chr	NC_008525.1	1222032	1222310	-	33061924	-	PEPE_RS05960	WP_036673347.1	92	hypothetical protein
chr	NC_008525.1	1222315	1222749	-	33061922	-	PEPE_RS05965	WP_011673564.1	144	hypothetical protein
chr	NC_008525.1	1222727	1222912	-	33061919	-	PEPE_RS05970	WP_011673565.1	61	hypothetical protein
chr	NC_008525.1	1222893	1223348	-	33061913	-	PEPE_RS05975	WP_002834549.1	151	hypothetical protein
chr	NC_008525.1	1223332	1223637	-	33061911	-	PEPE_RS05980	WP_002834551.1	101	prepilin-type N-terminal cleavage/methylation domain-containing protein
chr	NC_008525.1	1223634	1224584	-	33061905	-	PEPE_RS05985	WP_041527009.1	316	type II secretory pathway protein
chr	NC_008525.1	1224622	1225584	-	33061901	-	PEPE_RS05990	WP_011673568.1	320	AAA family ATPase
chr	NC_008525.1	1225703	1226614	-	33061896	rbsK	PEPE_RS05995	WP_002834357.1	303	ribokinase
chr	NC_008525.1	1226725	1227462	-	33061890	-	PEPE_RS06000	WP_002834358.1	245	YebC/PmpR family DNA-binding transcriptional regulator
chr	NC_008525.1	1227565	1227963	-	33061883	-	PEPE_RS06005	WP_002834359.1	132	hypothetical protein
chr	NC_008525.1	1227956	1228285	-	33061879	-	PEPE_RS06010	WP_002834360.1	109	hypothetical protein
chr	NC_008525.1	1228278	1229567	-	33061872	-	PEPE_RS06015	WP_002834361.1	429	Y-family DNA polymerase
chr	NC_008525.1	1230042	1230599	-	33061871	efp	PEPE_RS06020	WP_002834362.1	185	elongation factor P
chr	NC_008525.1	1230837	1231394	-	33061863	-	PEPE_RS06025	WP_011673569.1	185	cysteine hydrolase
chr	NC_008525.1	1231423	1232721	-	33061854	purB	PEPE_RS06030	WP_011673570.1	432	adenylosuccinate lyase
chr	NC_008525.1	1232902	1234197	+	33061853	-	PEPE_RS06035	WP_002834365.1	431	adenylosuccinate synthase
chr	NC_008525.1	1234221	1235063	-	33061848	-	PEPE_RS06040	WP_049752774.1	280	hypothetical protein
chr	NC_008525.1	1235293	1236024	+	33061845	-	PEPE_RS06045	WP_002834367.1	243	aquaporin family protein
chr	NC_008525.1	1236080	1237084	-	33061842	ccpA	PEPE_RS06050	WP_002834368.1	334	catabolite control protein A
chr	NC_008525.1	1237247	1238341	+	33061838	-	PEPE_RS06055	WP_011673572.1	364	aminopeptidase P family protein
chr	NC_008525.1	1238398	1240146	-	33061832	spxB	PEPE_RS06060	WP_011673573.1	582	pyruvate oxidase
chr	NC_008525.1	1240314	1240664	-	33061831	-	PEPE_RS06065	WP_002834372.1	116	hypothetical protein
chr	NC_008525.1	1240677	1241090	-	33061823	-	PEPE_RS06070	WP_011673574.1	137	DUF948 domain-containing protein
chr	NC_008525.1	1241220	1242065	+	33061817	-	PEPE_RS06075	WP_002834374.1	281	mechanosensitive ion channel
chr	NC_008525.1	1242152	1242748	-	33061814	-	PEPE_RS06080	WP_002834375.1	198	XTP/dITP diphosphatase
chr	NC_008525.1	1242760	1243557	-	33061810	-	PEPE_RS06085	WP_011673575.1	265	glutamate racemase
chr	NC_008525.1	1243699	1244010	-	33061804	trxA	PEPE_RS06090	WP_002834378.1	103	thioredoxin
chr	NC_008525.1	1244098	1246455	-	33061803	-	PEPE_RS06095	WP_011673576.1	785	endonuclease MutS2
chr	NC_008525.1	1246542	1246829	-	33061783	-	PEPE_RS06100	WP_002834381.1	95	DUF1292 domain-containing protein
chr	NC_008525.1	1246840	1247280	-	33061762	ruvX	PEPE_RS06105	WP_002834382.1	146	Holliday junction resolvase RuvX
chr	NC_008525.1	1247280	1247561	-	33061755	-	PEPE_RS06110	WP_002834384.1	93	IreB family regulatory phosphoprotein
chr	NC_008525.1	1247654	1250299	-	33061752	alaS	PEPE_RS06115	WP_011673577.1	881	alanine--tRNA ligase
chr	NC_008525.1	1250574	1251935	-	33061747	-	PEPE_RS06120	WP_002834388.1	453	DEAD/DEAH box helicase
chr	NC_008525.1	1251950	1252885	-	33061744	-	PEPE_RS06125	WP_011673578.1	311	bifunctional oligoribonuclease/PAP phosphatase NrnA
chr	NC_008525.1	1252971	1254095	-	33061743	dinB	PEPE_RS06130	WP_011673579.1	374	DNA polymerase IV
chr	NC_008525.1	1254098	1255585	-	33061733	-	PEPE_RS06135	WP_011673580.1	495	glucose-6-phosphate dehydrogenase
chr	NC_008525.1	1255697	1256071	-	33061730	yajC	PEPE_RS06140	WP_002833736.1	124	preprotein translocase subunit YajC
chr	NC_008525.1	1256137	1257279	-	33061721	tgt	PEPE_RS06145	WP_011673581.1	380	tRNA guanosine(34) transglycosylase Tgt
chr	NC_008525.1	1257303	1258337	-	33061715	queA	PEPE_RS06150	WP_002833734.1	344	tRNA preQ1(34) S-adenosylmethionine ribosyltransferase-isomerase QueA
chr	NC_008525.1	1258348	1259361	-	33061711	ruvB	PEPE_RS06155	WP_011673582.1	337	Holliday junction branch migration DNA helicase RuvB
chr	NC_008525.1	1259371	1259958	-	33061707	ruvA	PEPE_RS06160	WP_002833732.1	195	Holliday junction branch migration protein RuvA
chr	NC_008525.1	1260006	1261943	-	33061706	mutL	PEPE_RS06165	WP_011673583.1	645	DNA mismatch repair endonuclease MutL
chr	NC_008525.1	1261955	1264576	-	33061705	mutS	PEPE_RS06170	WP_011673584.1	873	DNA mismatch repair protein MutS
chr	NC_008525.1	1264690	1266249	-	33061701	rny	PEPE_RS06175	WP_011673585.1	519	ribonuclease Y
chr	NC_008525.1	1266418	1267476	-	33061693	recA	PEPE_RS06180	WP_002833728.1	352	recombinase RecA
chr	NC_008525.1	1267566	1268807	-	33061690	-	PEPE_RS06185	WP_011673586.1	413	competence/damage-inducible protein A
chr	NC_008525.1	1268917	1269498	-	33061687	pgsA	PEPE_RS06190	WP_002833726.1	193	CDP-diacylglycerol--glycerol-3-phosphate 3-phosphatidyltransferase
chr	NC_008525.1	1269511	1270380	-	33061684	-	PEPE_RS06195	WP_011673587.1	289	helix-turn-helix domain-containing protein
chr	NC_008525.1	1270426	1271151	-	33061669	-	PEPE_RS06200	WP_011673588.1	241	SDR family oxidoreductase
chr	NC_008525.1	1271148	1272440	-	33061668	-	PEPE_RS06205	WP_011673589.1	430	insulinase family protein
chr	NC_008525.1	1272446	1273699	-	33061663	-	PEPE_RS06210	WP_011673590.1	417	insulinase family protein
chr	NC_008525.1	1273767	1275194	-	33061660	cls	PEPE_RS06215	WP_011673591.1	475	cardiolipin synthase
chr	NC_008525.1	1275275	1276096	-	33061659	-	PEPE_RS06220	WP_011673592.1	273	amino acid ABC transporter substrate-binding protein
chr	NC_008525.1	1276097	1276732	-	33061655	-	PEPE_RS06225	WP_002833718.1	211	amino acid ABC transporter ATP-binding protein
chr	NC_008525.1	1276747	1277397	-	33061647	-	PEPE_RS06230	WP_002833717.1	216	amino acid ABC transporter permease
chr	NC_008525.1	1277854	1278399	-	33061643	mreD	PEPE_RS06235	WP_002833716.1	181	rod shape-determining protein MreD
chr	NC_008525.1	1278409	1279254	-	33061640	mreC	PEPE_RS06240	WP_002833715.1	281	rod shape-determining protein MreC
chr	NC_008525.1	1279353	1280012	-	33061633	radC	PEPE_RS06245	WP_011673593.1	219	DNA repair protein RadC
chr	NC_008525.1	1280055	1281329	-	33061628	-	PEPE_RS06250	WP_011673594.1	424	bifunctional folylpolyglutamate synthase/dihydrofolate synthase
chr	NC_008525.1	1281413	1284079	-	33061621	-	PEPE_RS06255	WP_011673595.1	888	valine--tRNA ligase
chr	NC_008525.1	1284379	1284870	-	33061617	-	PEPE_RS06260	WP_002833710.1	163	thiol peroxidase
chr	NC_008525.1	1284947	1286164	-	33061614	thiI	PEPE_RS06265	WP_011673596.1	405	tRNA 4-thiouridine(8) synthase ThiI
chr	NC_008525.1	1286173	1287327	-	33061607	-	PEPE_RS06270	WP_002833708.1	384	cysteine desulfurase
chr	NC_008525.1	1287467	1289176	-	33061603	ezrA	PEPE_RS06275	WP_002833707.1	569	septation ring formation regulator EzrA
chr	NC_008525.1	1289340	1289825	+	33061599	-	PEPE_RS06280	WP_002833706.1	161	GAF domain-containing protein
chr	NC_008525.1	1290008	1290616	+	33061597	rpsD	PEPE_RS06285	WP_011673597.1	202	30S ribosomal protein S4
chr	NC_008525.1	1290680	1291957	+	33061591	-	PEPE_RS06290	WP_011673598.1	425	replication-associated recombination protein A
chr	NC_008525.1	1292225	1292503	+	33061585	-	PEPE_RS06295	WP_011673599.1	92	hypothetical protein
chr	NC_008525.1	1292570	1293025	+	33061581	-	PEPE_RS06300	WP_002833702.1	151	universal stress protein
chr	NC_008525.1	1293091	1293642	-	33061566	-	PEPE_RS06305	WP_011673600.1	183	DNA-3-methyladenine glycosylase I
chr	NC_008525.1	1293691	1294746	-	33061559	-	PEPE_RS06310	WP_002833700.1	351	D-alanine--D-alanine ligase
chr	NC_008525.1	1294867	1295841	-	33061555	-	PEPE_RS06315	WP_002833699.1	324	DUF2785 domain-containing protein
chr	NC_008525.1	1296010	1297431	+	33061553	-	PEPE_RS06320	WP_002833698.1	473	amino acid permease
chr	NC_008525.1	1297479	1298234	-	33061547	-	PEPE_RS06325	WP_011673601.1	251	DUF975 family protein
chr	NC_008525.1	1298242	1299030	-	33061542	-	PEPE_RS06330	WP_011673602.1	262	hypothetical protein
chr	NC_008525.1	1299023	1299889	-	33061540	-	PEPE_RS06335	WP_002833695.1	288	ABC transporter ATP-binding protein
chr	NC_008525.1	1299886	1300257	-	33061537	-	PEPE_RS06340	WP_002833694.1	123	GntR family transcriptional regulator
chr	NC_008525.1	1300424	1301239	-	33061534	-	PEPE_RS06345	WP_011673603.1	271	MetQ/NlpA family ABC transporter substrate-binding protein
chr	NC_008525.1	1301257	1301940	-	33061531	-	PEPE_RS06350	WP_011673604.1	227	ABC transporter permease
chr	NC_008525.1	1301930	1302967	-	33061522	-	PEPE_RS06355	WP_011673605.1	345	methionine ABC transporter ATP-binding protein
chr	NC_008525.1	1303353	1304567	-	33061517	-	PEPE_RS06360	WP_011673606.1	404	rod shape-determining protein RodA
chr	NC_008525.1	1304583	1304804	-	33061506	-	PEPE_RS06365	WP_002833689.1	73	DUF2969 domain-containing protein
chr	NC_008525.1	1304813	1305070	-	33061493	yidD	PEPE_RS06370	WP_011673607.1	85	membrane protein insertion efficiency factor YidD
chr	NC_008525.1	1305085	1305309	-	33061490	-	PEPE_RS06375	WP_011673608.1	74	DUF1146 domain-containing protein
chr	NC_008525.1	1305427	1305846	-	33061485	-	PEPE_RS06380	WP_011673609.1	139	F0F1 ATP synthase subunit epsilon
chr	NC_008525.1	1305858	1307267	-	33061476	atpD	PEPE_RS06385	WP_002833687.1	469	F0F1 ATP synthase subunit beta
chr	NC_008525.1	1307292	1308212	-	33061468	-	PEPE_RS06390	WP_011673610.1	306	F0F1 ATP synthase subunit gamma
chr	NC_008525.1	1308250	1309767	-	33061461	-	PEPE_RS06395	WP_002833685.1	505	F0F1 ATP synthase subunit alpha
chr	NC_008525.1	1309797	1310339	-	33061459	-	PEPE_RS06400	WP_011673611.1	180	F0F1 ATP synthase subunit delta
chr	NC_008525.1	1310336	1310857	-	33061454	atpF	PEPE_RS06405	WP_002833683.1	173	F0F1 ATP synthase subunit B
chr	NC_008525.1	1310902	1311114	-	33061451	atpE	PEPE_RS06410	WP_002833682.1	70	MULTISPECIES: F0F1 ATP synthase subunit C
chr	NC_008525.1	1311147	1311863	-	33061446	atpB	PEPE_RS06415	WP_002833681.1	238	F0F1 ATP synthase subunit A
chr	NC_008525.1	1312137	1314749	-	33061440	-	PEPE_RS06420	WP_011673612.1	870	FtsX-like permease family protein
chr	NC_008525.1	1314759	1315460	-	33061438	-	PEPE_RS06425	WP_002833679.1	233	ABC transporter ATP-binding protein
chr	NC_008525.1	1315566	1316195	-	33061437	-	PEPE_RS06430	WP_002833678.1	209	uracil phosphoribosyltransferase
chr	NC_008525.1	1316265	1317497	-	33061435	-	PEPE_RS06435	WP_011673613.1	410	serine hydroxymethyltransferase
chr	NC_008525.1	1317511	1318533	-	33061430	-	PEPE_RS06440	WP_002833676.1	340	threonylcarbamoyl-AMP synthase
chr	NC_008525.1	1318543	1319394	-	33061426	prmC	PEPE_RS06445	WP_011673614.1	283	peptide chain release factor N(5)-glutamine methyltransferase
chr	NC_008525.1	1319387	1320466	-	33061421	prfA	PEPE_RS06450	WP_002833674.1	359	peptide chain release factor 1
chr	NC_008525.1	1320471	1321064	-	33061418	-	PEPE_RS06455	WP_002833673.1	197	thymidine kinase
chr	NC_008525.1	1321218	1322564	+	33061409	-	PEPE_RS06460	WP_011673615.1	448	Mur ligase family protein
chr	NC_008525.1	1322566	1323270	+	33061407	-	PEPE_RS06465	WP_011673616.1	234	glutamine amidotransferase
chr	NC_008525.1	1323318	1324286	-	33061406	manA	PEPE_RS06470	WP_011673617.1	322	mannose-6-phosphate isomerase, class I
chr	NC_008525.1	1324360	1325358	-	33061405	-	PEPE_RS06475	WP_011673618.1	332	serine hydrolase
chr	NC_008525.1	1325459	1327339	-	33061402	-	PEPE_RS06480	WP_002833668.1	626	ABC transporter ATP-binding protein
chr	NC_008525.1	1327332	1329071	-	33061401	-	PEPE_RS06485	WP_011673619.1	579	ABC transporter ATP-binding protein
chr	NC_008525.1	1329074	1329724	-	33061398	-	PEPE_RS06490	WP_011673620.1	216	TetR/AcrR family transcriptional regulator
chr	NC_008525.1	1329847	1330188	+	33061396	-	PEPE_RS06495	WP_002833665.1	113	hypothetical protein
chr	NC_008525.1	1330203	1330667	+	33061395	greA	PEPE_RS06500	WP_011673621.1	154	transcription elongation factor GreA
chr	NC_008525.1	1330956	1331252	-	33061382	-	PEPE_RS06515	WP_011673623.1	98	rhodanese-like domain-containing protein
chr	NC_008525.1	1331400	1332221	-	33061379	-	PEPE_RS06520	WP_002833662.1	273	SPFH/Band 7/PHB domain protein
chr	NC_008525.1	1332234	1332563	-	33061377	-	PEPE_RS06525	WP_002833660.1	109	toxin-antitoxin system HicB family antitoxin
chr	NC_008525.1	1332690	1333994	-	33061372	-	PEPE_RS06530	WP_011673624.1	434	NADPH-dependent oxidoreductase
chr	NC_008525.1	1333991	1334623	-	33061369	-	PEPE_RS06535	WP_011673625.1	210	NAD(P)H-dependent oxidoreductase
chr	NC_008525.1	1334657	1335598	-	33061366	-	PEPE_RS06540	WP_011673626.1	313	FAD:protein FMN transferase
chr	NC_008525.1	1335739	1337088	-	33061365	-	PEPE_RS06545	WP_002833654.1	449	glucose-6-phosphate isomerase
chr	NC_008525.1	1337389	1338258	-	33061364	-	PEPE_RS06550	WP_002833653.1	289	glucose transporter GlcU
chr	NC_008525.1	1338606	1339469	+	33061359	fba	PEPE_RS06555	WP_011673627.1	287	class II fructose-1,6-bisphosphate aldolase
chr	NC_008525.1	1339494	1340942	-	33061358	-	PEPE_RS06560	WP_002833651.1	482	HAMP domain-containing histidine kinase
chr	NC_008525.1	1340948	1341670	-	33061356	-	PEPE_RS06565	WP_011673628.1	240	response regulator transcription factor
chr	NC_008525.1	1341812	1342489	-	33061355	-	PEPE_RS06570	WP_011673629.1	225	LysM peptidoglycan-binding domain-containing protein
chr	NC_008525.1	1342809	1343495	-	33061352	-	PEPE_RS06575	WP_011673630.1	228	LysM peptidoglycan-binding domain-containing protein
chr	NC_008525.1	1343804	1344301	-	33061347	-	PEPE_RS06580	WP_011673631.1	165	N-acetyltransferase
chr	NC_008525.1	1344470	1345618	+	33061345	-	PEPE_RS06585	WP_002833646.1	382	hypothetical protein
chr	NC_008525.1	1345666	1346043	-	33061340	-	PEPE_RS06590	WP_002833396.1	125	YxeA family protein
chr	NC_008525.1	1346109	1347461	-	33061338	-	PEPE_RS06595	WP_011673632.1	450	TRAP transporter large permease subunit
chr	NC_008525.1	1347533	1349095	-	33061337	gntK	PEPE_RS06600	WP_011673633.1	520	gluconokinase
chr	NC_008525.1	1349110	1350009	-	33061333	gnd	PEPE_RS06605	WP_011673634.1	299	decarboxylating 6-phosphogluconate dehydrogenase
chr	NC_008525.1	1350158	1350991	+	33061331	-	PEPE_RS06610	WP_002833390.1	277	MurR/RpiR family transcriptional regulator
chr	NC_008525.1	1352042	1352929	-	33061328	-	PEPE_RS06615	WP_011673635.1	295	Mrr restriction system protein
chr	NC_008525.1	1353073	1354440	-	33061325	rlmD	PEPE_RS06620	WP_011673636.1	455	23S rRNA (uracil(1939)-C(5))-methyltransferase RlmD
chr	NC_008525.1	1354559	1355560	-	33061324	-	PEPE_RS06625	WP_002833385.1	333	diacylglycerol kinase
chr	NC_008525.1	1355588	1357015	-	33061322	gatB	PEPE_RS06630	WP_011673637.1	475	Asp-tRNA(Asn)/Glu-tRNA(Gln) amidotransferase subunit GatB
chr	NC_008525.1	1357015	1358475	-	33061318	gatA	PEPE_RS06635	WP_011673638.1	486	Asp-tRNA(Asn)/Glu-tRNA(Gln) amidotransferase subunit GatA
chr	NC_008525.1	1358475	1358789	-	33061316	gatC	PEPE_RS06640	WP_002833381.1	104	Asp-tRNA(Asn)/Glu-tRNA(Gln) amidotransferase subunit GatC
chr	NC_008525.1	1358809	1359966	-	33061313	-	PEPE_RS06645	WP_002833380.1	385	CamS family sex pheromone protein
chr	NC_008525.1	1360035	1362308	-	33061310	pcrA	PEPE_RS06650	WP_011673639.1	757	DNA helicase PcrA
chr	NC_008525.1	1362401	1363540	-	33061307	-	PEPE_RS06655	WP_002833377.1	379	ATP-grasp domain-containing protein
chr	NC_008525.1	1363579	1364151	-	33061304	-	PEPE_RS06660	WP_011673640.1	190	xanthine phosphoribosyltransferase
chr	NC_008525.1	1364161	1364805	-	33061297	-	PEPE_RS06665	WP_036673025.1	214	N-acetylmuramidase
chr	NC_008525.1	1364899	1365522	-	33061293	-	PEPE_RS06670	WP_011673642.1	207	ECF transporter S component
chr	NC_008525.1	1365596	1366543	+	33061291	-	PEPE_RS06675	WP_011673643.1	315	3-phosphoglycerate dehydrogenase
chr	NC_008525.1	1366612	1368468	-	33061289	-	PEPE_RS06680	WP_011673644.1	618	ABC transporter permease
chr	NC_008525.1	1368746	1371598	+	33061286	-	PEPE_RS06685	WP_011673645.1	950	DEAD/DEAH box helicase
chr	NC_008525.1	1372872	1373354	-	33061279	-	PEPE_RS06695	WP_002833369.1	160	DNA starvation/stationary phase protection protein
chr	NC_008525.1	1373624	1373890	-	33061277	-	PEPE_RS06700	WP_002833368.1	88	helix-turn-helix transcriptional regulator
chr	NC_008525.1	1374048	1374254	+	33061275	-	PEPE_RS06705	WP_011673648.1	68	helix-turn-helix transcriptional regulator
chr	NC_008525.1	1374850	1375242	-	33061274	rpsI	PEPE_RS06710	WP_002833359.1	130	30S ribosomal protein S9
chr	NC_008525.1	1375257	1375700	-	33061270	rplM	PEPE_RS06715	WP_002833358.1	147	50S ribosomal protein L13
chr	NC_008525.1	1375826	1376572	-	33061261	truA	PEPE_RS06720	WP_011673649.1	248	tRNA pseudouridine(38-40) synthase TruA
chr	NC_008525.1	1376575	1377375	-	33061260	-	PEPE_RS06725	WP_011673650.1	266	energy-coupling factor transporter transmembrane protein EcfT
chr	NC_008525.1	1377368	1378237	-	33061259	-	PEPE_RS06730	WP_023440647.1	289	energy-coupling factor ABC transporter ATP-binding protein
chr	NC_008525.1	1378213	1379055	-	33061258	-	PEPE_RS06735	WP_002833354.1	280	energy-coupling factor transporter ATPase
chr	NC_008525.1	1379240	1379623	-	33061257	-	PEPE_RS06740	WP_002833353.1	127	50S ribosomal protein L17
chr	NC_008525.1	1379645	1380589	-	33061255	-	PEPE_RS06745	WP_002833352.1	314	DNA-directed RNA polymerase subunit alpha
chr	NC_008525.1	1380673	1381062	-	33061254	rpsK	PEPE_RS06750	WP_002833351.1	129	MULTISPECIES: 30S ribosomal protein S11
chr	NC_008525.1	1381083	1381448	-	33061252	rpsM	PEPE_RS06755	WP_002833350.1	121	30S ribosomal protein S13
chr	NC_008525.1	1381473	1381592	-	33061249	rpmJ	PEPE_RS06760	WP_011673652.1	39	50S ribosomal protein L36
chr	NC_008525.1	1381620	1381838	-	33062603	infA	PEPE_RS06765	WP_002833349.1	72	MULTISPECIES: translation initiation factor IF-1
chr	NC_008525.1	1381990	1382649	-	33061825	-	PEPE_RS06770	WP_011673653.1	219	adenylate kinase
chr	NC_008525.1	1382682	1383980	-	33062109	secY	PEPE_RS06775	WP_002833347.1	432	preprotein translocase subunit SecY
chr	NC_008525.1	1383980	1384414	-	33062519	-	PEPE_RS06780	WP_002833346.1	144	50S ribosomal protein L15
chr	NC_008525.1	1384442	1384624	-	33061488	rpmD	PEPE_RS06785	WP_002833345.1	60	50S ribosomal protein L30
chr	NC_008525.1	1384638	1385141	-	33061456	-	PEPE_RS06790	WP_002833344.1	167	30S ribosomal protein S5
chr	NC_008525.1	1385163	1385519	-	33062837	-	PEPE_RS06795	WP_002833343.1	118	50S ribosomal protein L18
chr	NC_008525.1	1385572	1386108	-	33061835	-	PEPE_RS06800	WP_002833341.1	178	50S ribosomal protein L6
chr	NC_008525.1	1386134	1386532	-	33062514	rpsH	PEPE_RS06805	WP_011673654.1	132	30S ribosomal protein S8
chr	NC_008525.1	1386568	1386753	-	33063040	-	PEPE_RS06810	WP_011673655.1	61	type Z 30S ribosomal protein S14
chr	NC_008525.1	1386772	1387314	-	33061262	rplE	PEPE_RS06815	WP_002833339.1	180	50S ribosomal protein L5
chr	NC_008525.1	1387342	1387653	-	33061308	-	PEPE_RS06820	WP_002833338.1	103	50S ribosomal protein L24
chr	NC_008525.1	1387686	1388054	-	33062845	rplN	PEPE_RS06825	WP_002833337.1	122	50S ribosomal protein L14
chr	NC_008525.1	1388101	1388367	-	33061935	rpsQ	PEPE_RS06830	WP_002833336.1	88	30S ribosomal protein S17
chr	NC_008525.1	1388394	1388588	-	33061346	-	PEPE_RS06835	WP_002832266.1	64	MULTISPECIES: 50S ribosomal protein L29
chr	NC_008525.1	1388578	1389012	-	33061312	rplP	PEPE_RS06840	WP_002833335.1	144	50S ribosomal protein L16
chr	NC_008525.1	1389015	1389686	-	33061353	rpsC	PEPE_RS06845	WP_002833334.1	223	30S ribosomal protein S3
chr	NC_008525.1	1389690	1390046	-	33061390	-	PEPE_RS06850	WP_002833333.1	118	50S ribosomal protein L22
chr	NC_008525.1	1390059	1390340	-	33061368	rpsS	PEPE_RS06855	WP_002833332.1	93	30S ribosomal protein S19
chr	NC_008525.1	1390367	1391215	-	33061432	rplB	PEPE_RS06860	WP_002833331.1	282	50S ribosomal protein L2
chr	NC_008525.1	1391238	1391525	-	33061392	-	PEPE_RS06865	WP_011673656.1	95	50S ribosomal protein L23
chr	NC_008525.1	1391525	1392148	-	33061441	rplD	PEPE_RS06870	WP_002833329.1	207	50S ribosomal protein L4
chr	NC_008525.1	1392167	1392799	-	33061793	-	PEPE_RS06875	WP_002833328.1	210	50S ribosomal protein L3
chr	NC_008525.1	1392826	1393134	-	33061508	rpsJ	PEPE_RS06880	WP_002832277.1	102	MULTISPECIES: 30S ribosomal protein S10
chr	NC_008525.1	1393123	1393314	+	41337978	-	PEPE_RS09215	WP_128887344.1	63	hypothetical protein
chr	NC_008525.1	1393420	1395513	-	33061475	fusA	PEPE_RS06885	WP_002833327.1	697	elongation factor G
chr	NC_008525.1	1395636	1396106	-	33061511	rpsG	PEPE_RS06890	WP_002833326.1	156	30S ribosomal protein S7
chr	NC_008525.1	1396122	1396535	-	33061562	-	PEPE_RS06895	WP_002832281.1	137	MULTISPECIES: 30S ribosomal protein S12
chr	NC_008525.1	1396727	1397491	+	33061417	-	PEPE_RS09140	WP_080504381.1	254	prepilin peptidase
chr	NC_008525.1	1397584	1398534	+	33062769	-	PEPE_RS06905	WP_011673657.1	316	inosine-uridine nucleoside N-ribohydrolase
chr	NC_008525.1	1398622	1402260	-	33063046	rpoC	PEPE_RS06910	WP_011673658.1	1212	DNA-directed RNA polymerase subunit beta\'
chr	NC_008525.1	1402290	1405898	-	33061584	-	PEPE_RS06915	WP_002833322.1	1202	DNA-directed RNA polymerase subunit beta
chr	NC_008525.1	1406138	1408603	-	33061637	-	PEPE_RS06920	WP_011673659.1	821	ATP-dependent Clp protease ATP-binding subunit
chr	NC_008525.1	1408631	1409095	-	33061666	-	PEPE_RS06925	WP_011673660.1	154	CtsR family transcriptional regulator
chr	NC_008525.1	1410111	1411391	-	33062501	serS	PEPE_RS06960	WP_011673662.1	426	serine--tRNA ligase
chr	NC_008525.1	1411670	1412302	-	33061904	-	PEPE_RS06965	WP_002833318.1	210	deoxynucleoside kinase
chr	NC_008525.1	1412383	1413834	-	33061994	-	PEPE_RS06970	WP_002833317.1	483	amino acid permease
chr	NC_008525.1	1414155	1414655	-	33061477	-	PEPE_RS06975	WP_002833316.1	166	GNAT family N-acetyltransferase
chr	NC_008525.1	1414745	1415542	+	33063030	-	PEPE_RS06980	WP_011673663.1	265	alpha/beta hydrolase
chr	NC_008525.1	1415679	1416998	+	33062773	-	PEPE_RS06985	WP_002833314.1	439	transcriptional regulator
chr	NC_008525.1	1417059	1417931	-	33062120	-	PEPE_RS06990	WP_011673664.1	290	ROK family protein
chr	NC_008525.1	1418106	1418597	-	33062067	-	PEPE_RS06995	WP_002833312.1	163	threonine/serine exporter
chr	NC_008525.1	1418613	1419359	-	33062824	-	PEPE_RS07000	WP_011673665.1	248	threonine/serine exporter family protein
chr	NC_008525.1	1419492	1419692	-	33062051	-	PEPE_RS07005	WP_002833310.1	66	cold-shock protein
chr	NC_008525.1	1420042	1420725	-	33062063	-	PEPE_RS07010	WP_002833309.1	227	phosphatase PAP2 family protein
chr	NC_008525.1	1420750	1421397	-	33062177	-	PEPE_RS07015	WP_011673666.1	215	HD domain-containing protein
chr	NC_008525.1	1421394	1422956	-	33061622	rny	PEPE_RS07020	WP_011673667.1	520	ribonuclease Y
chr	NC_008525.1	1423095	1423508	-	33062179	-	PEPE_RS07025	WP_002833306.1	137	hypothetical protein
chr	NC_008525.1	1423539	1424423	-	33062377	-	PEPE_RS07030	WP_011673668.1	294	RluA family pseudouridine synthase
chr	NC_008525.1	1424716	1425270	+	33062223	-	PEPE_RS07035	WP_002833304.1	184	folate family ECF transporter S component
chr	NC_008525.1	1425343	1425489	+	34757443	-	PEPE_RS09175	WP_011673669.1	48	hypothetical protein
chr	NC_008525.1	1425538	1426326	-	33062303	-	PEPE_RS07040	WP_011673670.1	262	hypothetical protein
chr	NC_008525.1	1426431	1427741	-	33062350	-	PEPE_RS07045	WP_011673671.1	436	purine permease
chr	NC_008525.1	1427922	1429328	+	33062500	-	PEPE_RS07050	WP_011673672.1	468	C69 family dipeptidase
chr	NC_008525.1	1429428	1429781	-	33061594	-	PEPE_RS07055	WP_011673673.1	117	hypothetical protein
chr	NC_008525.1	1430335	1431594	-	33062416	purD	PEPE_RS07060	WP_011673674.1	419	phosphoribosylamine--glycine ligase
chr	NC_008525.1	1431608	1433143	-	33062466	-	PEPE_RS07065	WP_011673675.1	511	bifunctional phosphoribosylaminoimidazolecarboxamide formyltransferase/IMP cyclohydrolase PurH
chr	NC_008525.1	1433158	1433739	-	33062283	purN	PEPE_RS07070	WP_011673676.1	193	phosphoribosylglycinamide formyltransferase
chr	NC_008525.1	1433736	1434785	-	33062482	-	PEPE_RS07075	WP_011673677.1	349	phosphoribosylformylglycinamidine cyclo-ligase
chr	NC_008525.1	1434785	1436254	-	33062534	-	PEPE_RS07080	WP_011673678.1	489	amidophosphoribosyltransferase
chr	NC_008525.1	1436239	1438446	-	33062596	purL	PEPE_RS07085	WP_041526973.1	735	phosphoribosylformylglycinamidine synthase subunit PurL
chr	NC_008525.1	1438464	1439138	-	33061696	purQ	PEPE_RS07090	WP_011673680.1	224	phosphoribosylformylglycinamidine synthase subunit PurQ
chr	NC_008525.1	1439141	1439395	-	33062667	purS	PEPE_RS07095	WP_011673681.1	84	phosphoribosylformylglycinamidine synthase subunit PurS
chr	NC_008525.1	1439388	1440116	-	33062714	-	PEPE_RS07100	WP_011673682.1	242	phosphoribosylaminoimidazolesuccinocarboxamide synthase
chr	NC_008525.1	1440116	1441255	-	33061892	purK	PEPE_RS07105	WP_011673683.1	379	5-(carboxyamino)imidazole ribonucleotide synthase
chr	NC_008525.1	1441239	1441721	-	33062780	purE	PEPE_RS07110	WP_011673684.1	160	5-(carboxyamino)imidazole ribonucleotide mutase
chr	NC_008525.1	1441940	1442446	-	33062784	-	PEPE_RS07115	WP_041526974.1	168	cysteine hydrolase
chr	NC_008525.1	1442859	1443866	+	33062025	-	PEPE_RS07120	WP_011673686.1	335	aspartate--ammonia ligase
chr	NC_008525.1	1443943	1444569	-	33062869	-	PEPE_RS07125	WP_002833282.1	208	redox-sensing transcriptional repressor Rex
chr	NC_008525.1	1444587	1445564	-	33062260	-	PEPE_RS07130	WP_011673687.1	325	serine hydrolase
chr	NC_008525.1	1445582	1446622	-	33061742	tsaD	PEPE_RS07135	WP_094104319.1	346	tRNA (adenosine(37)-N6)-threonylcarbamoyltransferase complex transferase subunit TsaD
chr	NC_008525.1	1446606	1447202	-	33062113	rimI	PEPE_RS07140	WP_002833279.1	198	ribosomal-protein-alanine N-acetyltransferase
chr	NC_008525.1	1447183	1447911	-	33062950	tsaB	PEPE_RS07145	WP_002833278.1	242	tRNA (adenosine(37)-N6)-threonylcarbamoyltransferase complex dimerization subunit type 1 TsaB
chr	NC_008525.1	1448074	1449066	-	33063034	galE	PEPE_RS07150	WP_011673690.1	330	UDP-glucose 4-epimerase GalE
chr	NC_008525.1	1449112	1449849	-	33062991	-	PEPE_RS07155	WP_002833276.1	245	acyl-ACP thioesterase
chr	NC_008525.1	1449859	1450737	-	33062503	rsmI	PEPE_RS07160	WP_011673691.1	292	16S rRNA (cytidine(1402)-2\'-O)-methyltransferase
chr	NC_008525.1	1450739	1451080	-	33061285	-	PEPE_RS07165	WP_002833274.1	113	DNA replication initiation control protein YabA
chr	NC_008525.1	1451082	1452098	-	33061343	holB	PEPE_RS07170	WP_011673692.1	338	DNA polymerase III subunit delta\'
chr	NC_008525.1	1452098	1452433	-	33061387	-	PEPE_RS07175	WP_002833272.1	111	hypothetical protein
chr	NC_008525.1	1452449	1453078	-	33062593	-	PEPE_RS07180	WP_002833271.1	209	dTMP kinase
chr	NC_008525.1	1453243	1453842	-	33061625	recR	PEPE_RS07185	WP_002833270.1	199	recombination protein RecR
chr	NC_008525.1	1453869	1454183	-	33062638	-	PEPE_RS07190	WP_002833269.1	104	YbaB/EbfC family nucleoid-associated protein
chr	NC_008525.1	1454199	1455944	-	33061697	dnaX	PEPE_RS07195	WP_011673693.1	581	DNA polymerase III subunit gamma/tau
chr	NC_008525.1	1456157	1456642	-	33061843	-	PEPE_RS07200	WP_011673694.1	161	nucleoside deaminase
chr	NC_008525.1	1456635	1457240	-	33061894	-	PEPE_RS07205	WP_011673695.1	201	class I SAM-dependent methyltransferase
chr	NC_008525.1	1457452	1457682	+	33062828	nrdH	PEPE_RS07210	WP_011673696.1	76	glutaredoxin-like protein NrdH
chr	NC_008525.1	1457784	1459949	+	33061951	nrdE	PEPE_RS07215	WP_011673697.1	721	class 1b ribonucleoside-diphosphate reductase subunit alpha
chr	NC_008525.1	1459969	1460922	+	33062052	nrdF	PEPE_RS07220	WP_002833261.1	317	class 1b ribonucleoside-diphosphate reductase subunit beta
chr	NC_008525.1	1461085	1461450	-	33062888	-	PEPE_RS07225	WP_002833260.1	121	50S ribosomal protein L7/L12
chr	NC_008525.1	1461492	1461998	-	33062016	-	PEPE_RS07230	WP_002833259.1	168	50S ribosomal protein L10
chr	NC_008525.1	1462198	1462887	-	33061916	-	PEPE_RS07235	WP_002833258.1	229	50S ribosomal protein L1
chr	NC_008525.1	1462980	1463405	-	33062878	rplK	PEPE_RS07240	WP_002833257.1	141	50S ribosomal protein L11
chr	NC_008525.1	1463534	1464079	-	33062214	nusG	PEPE_RS07245	WP_002833256.1	181	transcription termination/antitermination protein NusG
chr	NC_008525.1	1464187	1464345	-	33061688	secE	PEPE_RS07250	WP_011673698.1	52	preprotein translocase subunit SecE
chr	NC_008525.1	1464358	1464507	-	33062397	rpmG	PEPE_RS07255	WP_011673699.1	49	50S ribosomal protein L33
chr	NC_008525.1	1464563	1465156	-	33062326	-	PEPE_RS07260	WP_002833254.1	197	competence protein ComX
chr	NC_008525.1	1465274	1466032	-	33062388	rlmB	PEPE_RS07265	WP_002833253.1	252	23S rRNA (guanosine(2251)-2\'-O)-methyltransferase RlmB
chr	NC_008525.1	1466025	1466438	-	33062524	-	PEPE_RS07270	WP_002833252.1	137	Mini-ribonuclease 3
chr	NC_008525.1	1466431	1467843	-	33062565	-	PEPE_RS07275	WP_011673700.1	470	cysteine--tRNA ligase
chr	NC_008525.1	1468024	1469511	-	33062710	-	PEPE_RS07280	WP_002833250.1	495	glutamate--tRNA ligase
chr	NC_008525.1	1469581	1470711	-	33062741	-	PEPE_RS07285	WP_011673701.1	376	PIN/TRAM domain-containing protein
chr	NC_008525.1	1470729	1472099	-	33062801	radA	PEPE_RS07290	WP_002833248.1	456	DNA repair protein RadA
chr	NC_008525.1	1472199	1472732	-	33062663	-	PEPE_RS07295	WP_002833247.1	177	dUTP diphosphatase
chr	NC_008525.1	1472869	1473198	+	33062937	-	PEPE_RS07300	WP_002833246.1	109	N-acetyltransferase
chr	NC_008525.1	1473202	1473888	+	33061988	rpiA	PEPE_RS07305	WP_002833245.1	228	ribose-5-phosphate isomerase RpiA
chr	NC_008525.1	1473958	1475304	+	33062882	-	PEPE_RS07310	WP_011673702.1	448	C1 family peptidase
chr	NC_008525.1	1475380	1475760	-	33063033	-	PEPE_RS07315	WP_011673703.1	126	helix-turn-helix transcriptional regulator
chr	NC_008525.1	1475824	1477011	-	33062625	-	PEPE_RS07320	WP_011673704.1	395	MFS transporter
chr	NC_008525.1	1477164	1477844	-	33062622	-	PEPE_RS07325	WP_002833241.1	226	2,3-bisphosphoglycerate-dependent phosphoglycerate mutase
chr	NC_008525.1	1478016	1478987	-	33062430	-	PEPE_RS07330	WP_002833240.1	323	ketoacyl-ACP synthase III
chr	NC_008525.1	1479229	1479690	+	33061290	-	PEPE_RS07335	WP_011673705.1	153	hypothetical protein
chr	NC_008525.1	1479748	1480248	-	33061351	-	PEPE_RS07340	WP_002833237.1	166	PTS sugar transporter subunit IIB
chr	NC_008525.1	1480280	1483210	-	33061393	-	PEPE_RS07345	WP_011673706.1	976	PRD domain-containing protein
chr	NC_008525.1	1483406	1483786	-	33061478	-	PEPE_RS07350	WP_002833235.1	126	DUF956 family protein
chr	NC_008525.1	1483896	1484807	-	33061560	-	PEPE_RS07355	WP_002833234.1	303	PTS mannose/fructose/sorbose transporter family subunit IID
chr	NC_008525.1	1484825	1485631	-	33063049	-	PEPE_RS07360	WP_011673707.1	268	PTS mannose/fructose/sorbose transporter subunit IIC
chr	NC_008525.1	1485659	1486630	-	33061616	manX	PEPE_RS07365	WP_002833231.1	323	PTS mannose transporter subunit IIAB
chr	NC_008525.1	1487284	1487730	-	33061802	-	PEPE_RS07375	WP_011673708.1	148	SprT family protein
chr	NC_008525.1	1487732	1489900	-	33061887	-	PEPE_RS07380	WP_011673709.1	722	RNA-binding transcriptional accessory protein
chr	NC_008525.1	1489991	1490425	-	33062798	-	PEPE_RS07385	WP_011673710.1	144	hypothetical protein
chr	NC_008525.1	1490438	1493089	-	33062124	-	PEPE_RS07390	WP_011673711.1	883	cation-translocating P-type ATPase
chr	NC_008525.1	1493317	1494135	-	33061676	nadE	PEPE_RS07395	WP_011673712.1	272	ammonia-dependent NAD(+) synthetase
chr	NC_008525.1	1494153	1495616	-	33062071	-	PEPE_RS07400	WP_011673713.1	487	nicotinate phosphoribosyltransferase
chr	NC_008525.1	1495724	1496455	+	33062138	-	PEPE_RS07405	WP_002833224.1	243	WecB/TagA/CpsF family glycosyltransferase
chr	NC_008525.1	1496483	1497184	-	33062633	-	PEPE_RS07410	WP_002833223.1	233	GntR family transcriptional regulator
chr	NC_008525.1	1497211	1498353	-	33061505	nagA	PEPE_RS07415	WP_002833222.1	380	N-acetylglucosamine-6-phosphate deacetylase
chr	NC_008525.1	1498419	1499210	-	33062296	proC	PEPE_RS07420	WP_002833221.1	263	pyrroline-5-carboxylate reductase
chr	NC_008525.1	1499675	1500490	-	33062614	-	PEPE_RS07435	WP_011673714.1	271	phosphoesterase
chr	NC_008525.1	1500495	1501028	-	33062719	-	PEPE_RS07440	WP_011673715.1	177	dihydrofolate reductase
chr	NC_008525.1	1501096	1502562	-	33062812	-	PEPE_RS07445	WP_002834588.1	488	peptide MFS transporter
chr	NC_008525.1	1508447	1509919	-	33062123	lysS	PEPE_RS07485	WP_029258126.1	490	lysine--tRNA ligase
chr	NC_008525.1	1510010	1511008	-	33062665	dusB	PEPE_RS07490	WP_011673716.1	332	tRNA dihydrouridine synthase DusB
chr	NC_008525.1	1511092	1511970	-	33062817	-	PEPE_RS07495	WP_002833034.1	292	Hsp33 family molecular chaperone HslO
chr	NC_008525.1	1512029	1514110	-	33062163	hflB	PEPE_RS07500	WP_011673718.1	693	ATP-dependent metallopeptidase FtsH/Yme1/Tma family protein
chr	NC_008525.1	1514204	1514740	-	33062471	hpt	PEPE_RS07505	WP_002833031.1	178	hypoxanthine phosphoribosyltransferase
chr	NC_008525.1	1514730	1516100	-	33062362	tilS	PEPE_RS07510	WP_011673719.1	456	tRNA lysidine(34) synthetase TilS
chr	NC_008525.1	1516103	1516609	-	33061691	-	PEPE_RS07515	WP_002833029.1	168	RNA-binding protein S1
chr	NC_008525.1	1516759	1517115	-	33062121	-	PEPE_RS07520	WP_011673720.1	118	septum formation initiator family protein
chr	NC_008525.1	1517188	1517457	-	33061544	-	PEPE_RS07525	WP_002833026.1	89	MULTISPECIES: RNA-binding S4 domain-containing protein
chr	NC_008525.1	1517454	1519037	-	33062953	-	PEPE_RS07530	WP_011673721.1	527	polysaccharide biosynthesis protein
chr	NC_008525.1	1519047	1522544	-	33061695	mfd	PEPE_RS07535	WP_011673722.1	1165	transcription-repair coupling factor
chr	NC_008525.1	1522563	1523120	-	33062602	-	PEPE_RS07540	WP_002833022.1	185	aminoacyl-tRNA hydrolase
chr	NC_008525.1	1523371	1524333	+	33062588	-	PEPE_RS07545	WP_002833021.1	320	L-lactate dehydrogenase
chr	NC_008525.1	1524728	1526131	+	33061921	-	PEPE_RS07550	WP_011673723.1	467	L,D-transpeptidase family protein
chr	NC_008525.1	1526197	1526841	+	33062564	-	PEPE_RS07555	WP_002833019.1	214	CBS domain-containing protein
chr	NC_008525.1	1526943	1527305	-	33062924	-	PEPE_RS07560	WP_011673724.1	120	type II toxin-antitoxin system PemK/MazF family toxin
chr	NC_008525.1	1527344	1527583	-	33061918	-	PEPE_RS07565	WP_011673725.1	79	hypothetical protein
chr	NC_008525.1	1527638	1528762	-	33062411	-	PEPE_RS07570	WP_011673726.1	374	alanine racemase
chr	NC_008525.1	1528764	1529120	-	33061975	-	PEPE_RS07575	WP_002833014.1	118	holo-ACP synthase
chr	NC_008525.1	1529210	1530790	-	33062268	-	PEPE_RS07580	WP_011673727.1	526	DEAD/DEAH box helicase
chr	NC_008525.1	1531083	1532465	-	33062263	-	PEPE_RS07585	WP_011673728.1	460	UDP-N-acetylmuramoyl-tripeptide--D-alanyl-D-alanine ligase
chr	NC_008525.1	1532630	1533412	-	33062355	-	PEPE_RS07590	WP_011673729.1	260	hypothetical protein
chr	NC_008525.1	1533446	1534342	-	33062270	htpX	PEPE_RS07595	WP_002833010.1	298	zinc metalloprotease HtpX
chr	NC_008525.1	1534358	1534939	-	33062395	-	PEPE_RS07600	WP_011673730.1	193	LemA family protein
chr	NC_008525.1	1535030	1535719	-	33061674	-	PEPE_RS07605	WP_002833008.1	229	class A sortase
chr	NC_008525.1	1535799	1537025	+	33062548	-	PEPE_RS07610	WP_029258135.1	408	multidrug efflux MFS transporter
chr	NC_008525.1	1537153	1537398	-	33061654	-	PEPE_RS07615	WP_002833006.1	81	type B 50S ribosomal protein L31
chr	NC_008525.1	1537502	1538788	-	33062194	-	PEPE_RS07620	WP_011673732.1	428	transcription termination factor Rho
chr	NC_008525.1	1538814	1540085	-	33061725	-	PEPE_RS07625	WP_002833004.1	423	UDP-N-acetylglucosamine 1-carboxyvinyltransferase
chr	NC_008525.1	1540235	1541833	-	33062132	-	PEPE_RS07630	WP_011673733.1	532	CTP synthase
chr	NC_008525.1	1542046	1542582	-	33062205	-	PEPE_RS07635	WP_002833001.1	178	DNA-directed RNA polymerase subunit delta
chr	NC_008525.1	1542627	1543067	-	33061769	-	PEPE_RS07640	WP_002832999.1	146	DUF1934 domain-containing protein
chr	NC_008525.1	1543221	1544570	+	33061455	-	PEPE_RS07645	WP_002832998.1	449	HD domain-containing protein
chr	NC_008525.1	1544582	1545394	+	33062034	-	PEPE_RS07650	WP_011673734.1	270	sugar-phosphatase
chr	NC_008525.1	1545383	1545763	-	33061658	-	PEPE_RS07655	WP_011673735.1	126	DUF3899 domain-containing protein
chr	NC_008525.1	1545896	1546837	+	33062367	-	PEPE_RS07660	WP_011673736.1	313	ROK family protein
chr	NC_008525.1	1546887	1547414	-	33062288	-	PEPE_RS07665	WP_002832994.1	175	hypothetical protein
chr	NC_008525.1	1547518	1548048	-	33061799	-	PEPE_RS07670	WP_011673737.1	176	hypothetical protein
chr	NC_008525.1	1548117	1549457	-	33061917	-	PEPE_RS07675	WP_011673738.1	446	MATE family efflux transporter
chr	NC_008525.1	1549477	1550136	-	33061712	-	PEPE_RS07680	WP_011673739.1	219	CPBP family intramembrane metalloprotease
chr	NC_008525.1	1550314	1550565	+	33062130	-	PEPE_RS07685	WP_002832990.1	83	hypothetical protein
chr	NC_008525.1	1550637	1551269	-	33062077	-	PEPE_RS07690	WP_002832988.1	210	HAD family hydrolase
chr	NC_008525.1	1551386	1553026	-	33062863	-	PEPE_RS07695	WP_002832987.1	546	peptide ABC transporter substrate-binding protein
chr	NC_008525.1	1553457	1555322	+	33062405	-	PEPE_RS07700	WP_011673740.1	621	oxidoreductase
chr	NC_008525.1	1555420	1556250	-	33062167	-	PEPE_RS07705	WP_011673741.1	276	YitT family protein
chr	NC_008525.1	1556335	1557621	-	33061907	dltD	PEPE_RS07710	WP_002832984.1	428	D-alanyl-lipoteichoic acid biosynthesis protein DltD
chr	NC_008525.1	1557624	1557857	-	33061320	dltC	PEPE_RS07715	WP_002832982.1	77	D-alanine--poly(phosphoribitol) ligase subunit DltC
chr	NC_008525.1	1557880	1559073	-	33061458	dltB	PEPE_RS07720	WP_002832981.1	397	D-alanyl-lipoteichoic acid biosynthesis protein DltB
chr	NC_008525.1	1559073	1560599	-	33061780	dltA	PEPE_RS07725	WP_011673742.1	508	D-alanine--poly(phosphoribitol) ligase subunit DltA
chr	NC_008525.1	1560619	1560768	-	33061667	-	PEPE_RS07730	WP_011673743.1	49	teichoic acid D-Ala incorporation-associated protein DltX
chr	NC_008525.1	1561048	1561566	-	33062344	-	PEPE_RS07735	WP_011673744.1	172	biotin transporter BioY
chr	NC_008525.1	1561610	1562191	-	33061902	-	PEPE_RS07740	WP_002832977.1	193	ECF transporter S component
chr	NC_008525.1	1562491	1562949	-	33062764	-	PEPE_RS07745	WP_011673745.1	152	MerR family transcriptional regulator
chr	NC_008525.1	1563098	1564576	+	33062540	-	PEPE_RS07750	WP_011673746.1	492	multidrug efflux MFS transporter
chr	NC_008525.1	1564576	1565340	+	33062537	-	PEPE_RS07755	WP_011673747.1	254	DUF4811 domain-containing protein
chr	NC_008525.1	1565391	1567073	-	33062220	-	PEPE_RS07760	WP_011673748.1	560	DUF4091 domain-containing protein
chr	NC_008525.1	1567108	1568406	-	33062081	-	PEPE_RS07765	WP_011673749.1	432	PTS sugar transporter subunit IIC
chr	NC_008525.1	1568625	1569779	+	33062198	-	PEPE_RS07770	WP_011673750.1	384	AraC family transcriptional regulator
chr	NC_008525.1	1569870	1571147	-	33062445	-	PEPE_RS07775	WP_011673751.1	425	alpha/beta fold hydrolase
chr	NC_008525.1	1571231	1572139	-	33061827	-	PEPE_RS07780	WP_011673752.1	302	ROK family protein
chr	NC_008525.1	1572139	1573569	-	33062370	-	PEPE_RS07785	WP_011673753.1	476	family 1 glycosylhydrolase
chr	NC_008525.1	1573771	1574952	-	33062630	-	PEPE_RS07790	WP_011673754.1	393	CDP-glycerol glycerophosphotransferase family protein
chr	NC_008525.1	1575040	1576164	-	33061486	-	PEPE_RS07795	WP_011673755.1	374	serine hydrolase
chr	NC_008525.1	1576151	1577887	-	33061681	-	PEPE_RS07800	WP_011673756.1	578	hypothetical protein
chr	NC_008525.1	1577963	1579024	-	33063014	-	PEPE_RS07805	WP_002832970.1	353	ABC transporter ATP-binding protein
chr	NC_008525.1	1579040	1579855	-	33062709	-	PEPE_RS07810	WP_011673757.1	271	ABC transporter permease
chr	NC_008525.1	1580177	1585033	+	33062160	-	PEPE_RS09025	WP_148194177.1	1618	glycosyltransferase
chr	NC_008525.1	1585116	1586744	-	33062752	-	PEPE_RS07820	WP_011673759.1	542	hypothetical protein
chr	NC_008525.1	1586744	1587670	-	33062084	-	PEPE_RS07825	WP_011673760.1	308	glycosyltransferase family 2 protein
chr	NC_008525.1	1587769	1588188	+	33062475	-	PEPE_RS07830	WP_011673761.1	139	GtrA family protein
chr	NC_008525.1	1588200	1590227	-	33062505	ligA	PEPE_RS07835	WP_011673762.1	675	NAD-dependent DNA ligase LigA
chr	NC_008525.1	1590245	1591000	-	33062464	xth	PEPE_RS07840	WP_011673763.1	251	exodeoxyribonuclease III
chr	NC_008525.1	1591162	1591662	+	33062374	-	PEPE_RS07845	WP_002832962.1	166	YbhB/YbcL family Raf kinase inhibitor-like protein
chr	NC_008525.1	1591775	1593520	-	33062543	-	PEPE_RS07850	WP_011673764.1	581	hypothetical protein
chr	NC_008525.1	1593737	1594708	-	33061482	-	PEPE_RS07855	WP_011673765.1	323	malate permease
chr	NC_008525.1	1594826	1596454	-	33062314	-	PEPE_RS07860	WP_002832959.1	542	NAD-dependent malic enzyme
chr	NC_008525.1	1596590	1597477	+	33061877	-	PEPE_RS07865	WP_002832958.1	295	LysR family transcriptional regulator
chr	NC_008525.1	1597531	1598901	-	33062648	-	PEPE_RS07870	WP_002832957.1	456	NAD(FAD)-dependent dehydrogenase
chr	NC_008525.1	1599095	1600009	-	33062056	-	PEPE_RS07875	WP_011673766.1	304	aldo/keto reductase
chr	NC_008525.1	1600085	1600714	-	33062984	-	PEPE_RS07880	WP_002832955.1	209	HAD-IA family hydrolase
chr	NC_008525.1	1600844	1602364	+	33062716	-	PEPE_RS07885	WP_002832954.1	506	ClC family H(+)/Cl(-) exchange transporter
chr	NC_008525.1	1602712	1604226	+	33062399	glpK	PEPE_RS07890	WP_002832953.1	504	glycerol kinase GlpK
chr	NC_008525.1	1604244	1606061	+	33061787	glpO	PEPE_RS07895	WP_002832952.1	605	type 1 glycerol-3-phosphate oxidase
chr	NC_008525.1	1606075	1606794	+	33062621	-	PEPE_RS07900	WP_011673767.1	239	aquaporin family protein
chr	NC_008525.1	1606891	1608432	-	33061480	-	PEPE_RS07905	WP_011673768.1	513	YfcC family protein
chr	NC_008525.1	1608804	1610225	-	33061423	arcD	PEPE_RS07910	WP_011673769.1	473	arginine-ornithine antiporter
chr	NC_008525.1	1610391	1611809	-	33062738	-	PEPE_RS07915	WP_011673770.1	472	amino acid permease
chr	NC_008525.1	1611905	1613128	-	33062580	arcA	PEPE_RS07920	WP_011673771.1	407	arginine deiminase
chr	NC_008525.1	1613181	1614110	-	33061940	arcC	PEPE_RS07925	WP_011673772.1	309	carbamate kinase
chr	NC_008525.1	1614124	1615125	-	33062408	argF	PEPE_RS07930	WP_002832944.1	333	ornithine carbamoyltransferase
chr	NC_008525.1	1615396	1616241	+	33061671	-	PEPE_RS07935	WP_011673773.1	281	response regulator
chr	NC_008525.1	1616503	1618302	-	33062507	pepF	PEPE_RS07940	WP_011673774.1	599	oligoendopeptidase F
chr	NC_008525.1	1618370	1618837	-	33061686	-	PEPE_RS07945	WP_011673775.1	155	hypothetical protein
chr	NC_008525.1	1618984	1620159	-	33062392	-	PEPE_RS07950	WP_011673776.1	391	MFS transporter
chr	NC_008525.1	1620259	1621242	-	33062289	-	PEPE_RS07955	WP_011673777.1	327	biotin-
chr	NC_008525.1	1621269	1621799	-	33061465	-	PEPE_RS07960	WP_148194178.1	176	biotin transporter BioY
chr	NC_008525.1	1622129	1622602	-	33061861	-	PEPE_RS07965	WP_002832935.1	157	S-ribosylhomocysteine lyase
chr	NC_008525.1	1622680	1624248	-	33062830	-	PEPE_RS07970	WP_002832934.1	522	glycine/betaine ABC transporter
chr	NC_008525.1	1624454	1625005	-	33062157	-	PEPE_RS07975	WP_011673779.1	183	sugar O-acetyltransferase
chr	NC_008525.1	1625024	1626370	-	33063023	-	PEPE_RS07980	WP_002832932.1	448	NADH oxidase
chr	NC_008525.1	1626531	1627211	+	33062098	-	PEPE_RS07985	WP_011673780.1	226	EAL domain-containing protein
chr	NC_008525.1	1627272	1627694	-	33062382	-	PEPE_RS07990	WP_002832930.1	140	Hsp20/alpha crystallin family protein
chr	NC_008525.1	1627877	1628314	-	33062802	-	PEPE_RS07995	WP_011673781.1	145	nucleoside-diphosphate kinase
chr	NC_008525.1	1628411	1630501	-	33061513	-	PEPE_RS08000	WP_011673782.1	696	copper-translocating P-type ATPase
chr	NC_008525.1	1630503	1630955	-	33061648	-	PEPE_RS08005	WP_011673783.1	150	CopY/TcrY family copper transport repressor
chr	NC_008525.1	1631082	1631996	-	33062189	-	PEPE_RS08010	WP_011673784.1	304	EamA family transporter
chr	NC_008525.1	1632151	1632594	-	33061945	-	PEPE_RS08015	WP_002832925.1	147	winged helix DNA-binding protein
chr	NC_008525.1	1632868	1634490	-	33062003	-	PEPE_RS08020	WP_011673785.1	540	ATP-binding cassette domain-containing protein
chr	NC_008525.1	1634738	1636675	-	33062698	-	PEPE_RS08025	WP_011673786.1	645	ABC transporter ATP-binding protein/permease
chr	NC_008525.1	1636704	1639409	-	33062443	-	PEPE_RS08030	WP_011673787.1	901	HAD-IC family P-type ATPase
chr	NC_008525.1	1639605	1640258	-	33061992	-	PEPE_RS08035	WP_002832921.1	217	ABC transporter permease
chr	NC_008525.1	1640258	1641184	-	33061568	-	PEPE_RS08040	WP_011673788.1	308	osmoprotectant ABC transporter substrate-binding protein
chr	NC_008525.1	1641185	1641817	-	33062678	-	PEPE_RS08045	WP_011673789.1	210	ABC transporter permease
chr	NC_008525.1	1641817	1643010	-	33061852	-	PEPE_RS08050	WP_002832918.1	397	ABC transporter ATP-binding protein
chr	NC_008525.1	1643237	1644478	+	33062162	pepT	PEPE_RS08055	WP_011673790.1	413	peptidase T
chr	NC_008525.1	1644540	1645580	+	33061623	-	PEPE_RS08060	WP_011673791.1	346	oxidoreductase
chr	NC_008525.1	1645664	1647442	-	33061664	-	PEPE_RS08065	WP_002832915.1	592	ABC transporter ATP-binding protein
chr	NC_008525.1	1647445	1648044	-	33061631	-	PEPE_RS08070	WP_011673792.1	199	MarR family transcriptional regulator
chr	NC_008525.1	1648272	1648640	-	33061520	-	PEPE_RS08075	WP_002832913.1	122	PTS-dependent dihydroxyacetone kinase phosphotransferase subunit DhaM
chr	NC_008525.1	1648643	1649206	-	33062978	dhaL	PEPE_RS08080	WP_011673793.1	187	dihydroxyacetone kinase subunit L
chr	NC_008525.1	1649233	1650225	-	33062920	dhaK	PEPE_RS08085	WP_002832911.1	330	dihydroxyacetone kinase subunit DhaK
chr	NC_008525.1	1650373	1651083	+	33062706	-	PEPE_RS08090	WP_011673794.1	236	GTP pyrophosphokinase
chr	NC_008525.1	1651073	1651384	+	33062457	-	PEPE_RS08095	WP_011673795.1	103	hypothetical protein
chr	NC_008525.1	1651388	1652071	+	33062556	-	PEPE_RS08100	WP_011673796.1	227	NAD(P)H-dependent oxidoreductase
chr	NC_008525.1	1652326	1652736	-	33062833	-	PEPE_RS08105	WP_002832905.1	136	Asp23/Gls24 family envelope stress response protein
chr	NC_008525.1	1652769	1653185	-	33062287	-	PEPE_RS08110	WP_002832904.1	138	Asp23/Gls24 family envelope stress response protein
chr	NC_008525.1	1653313	1653510	-	33062249	-	PEPE_RS08115	WP_002832903.1	65	hypothetical protein
chr	NC_008525.1	1653527	1654072	-	33062936	amaP	PEPE_RS08120	WP_011673799.1	181	alkaline shock response membrane anchor protein AmaP
chr	NC_008525.1	1654083	1654337	-	33062427	-	PEPE_RS08125	WP_002832900.1	84	GlsB/YeaQ/YmgE family stress response membrane protein
chr	NC_008525.1	1654842	1655651	+	33061926	-	PEPE_RS08130	WP_011673801.1	269	HAD-IIB family hydrolase
chr	NC_008525.1	1655713	1656423	-	33062751	pyrF	PEPE_RS08135	WP_041526975.1	236	orotidine-5\'-phosphate decarboxylase
chr	NC_008525.1	1656643	1657053	+	33061815	-	PEPE_RS08140	WP_011673803.1	136	peptide deformylase
chr	NC_008525.1	1657146	1657661	-	33062032	-	PEPE_RS08145	WP_011673804.1	171	GNAT family N-acetyltransferase
chr	NC_008525.1	1657672	1658124	-	33061629	-	PEPE_RS08150	WP_002832894.1	150	MarR family transcriptional regulator
chr	NC_008525.1	1658179	1658814	-	33061735	-	PEPE_RS08155	WP_011673805.1	211	TetR/AcrR family transcriptional regulator
chr	NC_008525.1	1658818	1659960	-	33061502	-	PEPE_RS08160	WP_011673806.1	380	ABC transporter permease
chr	NC_008525.1	1659960	1660682	-	33062887	-	PEPE_RS08165	WP_011673807.1	240	ABC transporter ATP-binding protein
chr	NC_008525.1	1661100	1661417	-	33062852	-	PEPE_RS08170	WP_011673808.1	105	carboxymuconolactone decarboxylase family protein
chr	NC_008525.1	1661417	1661833	-	33062598	-	PEPE_RS08175	WP_002832889.1	138	cupin domain-containing protein
chr	NC_008525.1	1661850	1662320	-	33061449	-	PEPE_RS08180	WP_011673809.1	156	flavodoxin
chr	NC_008525.1	1662416	1663300	-	33062148	-	PEPE_RS08185	WP_011673810.1	294	LysR family transcriptional regulator
chr	NC_008525.1	1663367	1663894	+	33062599	-	PEPE_RS08190	WP_011673811.1	175	GNAT family N-acetyltransferase
chr	NC_008525.1	1664029	1665204	+	33061761	-	PEPE_RS08195	WP_011673813.1	391	multidrug effflux MFS transporter
chr	NC_008525.1	1665263	1665529	-	33062044	-	PEPE_RS08200	WP_002832884.1	88	hypothetical protein
chr	NC_008525.1	1665550	1666380	-	33061739	larE	PEPE_RS08205	WP_011673814.1	276	ATP-dependent sacrificial sulfur transferase LarE
chr	NC_008525.1	1666412	1667125	-	33061571	-	PEPE_RS08210	WP_002832881.1	237	aquaporin family protein
chr	NC_008525.1	1667151	1668398	-	33062368	larC	PEPE_RS08215	WP_011673815.1	415	nickel pincer cofactor biosynthesis protein LarC
chr	NC_008525.1	1668404	1669144	-	33062226	larB	PEPE_RS08220	WP_011673816.1	246	nickel pincer cofactor biosynthesis protein LarB
chr	NC_008525.1	1669167	1670441	-	33062376	larA	PEPE_RS08225	WP_002832877.1	424	nickel-dependent lactate racemase
chr	NC_008525.1	1670612	1671265	+	33061498	-	PEPE_RS08230	WP_002832876.1	217	Crp/Fnr family transcriptional regulator
chr	NC_008525.1	1671286	1672293	+	33062102	-	PEPE_RS08235	WP_011673817.1	335	HoxN/HupN/NixA family nickel/cobalt transporter
chr	NC_008525.1	1672414	1673298	-	33062188	-	PEPE_RS08240	WP_002832873.1	294	ribose transporter RbsU
chr	NC_008525.1	1673336	1673731	-	33062272	rbsD	PEPE_RS08245	WP_011673818.1	131	D-ribose pyranase
chr	NC_008525.1	1673744	1674652	-	33062137	rbsK	PEPE_RS08250	WP_002832871.1	302	ribokinase
chr	NC_008525.1	1674749	1675747	-	33061587	-	PEPE_RS08255	WP_011673819.1	332	LacI family transcriptional regulator
chr	NC_008525.1	1675896	1677239	-	33061942	-	PEPE_RS08260	WP_002832868.1	447	divalent metal cation transporter
chr	NC_008525.1	1677920	1679773	-	33061552	-	PEPE_RS08265	WP_011673820.1	617	ABC transporter permease
chr	NC_008525.1	1679802	1681763	-	33062899	-	PEPE_RS08270	WP_011673821.1	653	glycosyltransferase
chr	NC_008525.1	1681741	1682838	-	33062934	-	PEPE_RS08275	WP_011673822.1	365	glycosyltransferase
chr	NC_008525.1	1683216	1683824	+	33062110	-	PEPE_RS08280	WP_002832863.1	202	histidine phosphatase family protein
chr	NC_008525.1	1683875	1684528	-	33062728	-	PEPE_RS08285	WP_002832862.1	217	AP2 domain-containing protein
chr	NC_008525.1	1684664	1685224	-	33061760	-	PEPE_RS08290	WP_011673823.1	186	recombinase family protein
chr	NC_008525.1	1685496	1686128	-	33062308	-	PEPE_RS08295	WP_011673824.1	210	SDR family oxidoreductase
chr	NC_008525.1	1686256	1686942	-	33062879	-	PEPE_RS08300	WP_011673825.1	228	hypothetical protein
chr	NC_008525.1	1687072	1687761	-	33062508	-	PEPE_RS08305	WP_002834107.1	229	2,3-diphosphoglycerate-dependent phosphoglycerate mutase
chr	NC_008525.1	1687883	1688788	-	33062336	-	PEPE_RS08310	WP_011673826.1	301	hypothetical protein
chr	NC_008525.1	1688944	1690119	+	33062080	-	PEPE_RS08315	WP_011673827.1	391	class I SAM-dependent methyltransferase
chr	NC_008525.1	1690261	1690593	-	33062862	-	PEPE_RS08320	WP_002834110.1	110	AzlD domain-containing protein
chr	NC_008525.1	1690614	1691402	-	33061569	-	PEPE_RS08325	WP_002834111.1	262	branched-chain amino acid ABC transporter
chr	NC_008525.1	1691534	1692790	-	33061862	-	PEPE_RS08330	WP_011673828.1	418	D-alanyl-D-alanine carboxypeptidase
chr	NC_008525.1	1692971	1694107	-	33062429	-	PEPE_RS08335	WP_011673829.1	378	HAMP domain-containing histidine kinase
chr	NC_008525.1	1694119	1694808	-	33061464	-	PEPE_RS08340	WP_002834114.1	229	response regulator transcription factor
chr	NC_008525.1	1694891	1695388	-	33061833	-	PEPE_RS08345	WP_011673830.1	165	methylated-DNA-
chr	NC_008525.1	1695519	1696661	-	34757444	-	PEPE_RS09180	WP_011673831.1	380	guanosine monophosphate reductase
chr	NC_008525.1	1696683	1697387	-	34757445	-	PEPE_RS09185	WP_011673832.1	234	DUF1129 domain-containing protein
chr	NC_008525.1	1697416	1698522	-	33062491	ychF	PEPE_RS08360	WP_002834120.1	368	redox-regulated ATPase YchF
chr	NC_008525.1	1698739	1698924	-	33062027	-	PEPE_RS08365	WP_002834122.1	61	DUF951 domain-containing protein
chr	NC_008525.1	1698938	1699789	-	33062611	-	PEPE_RS08370	WP_011673833.1	283	ParB/RepB/Spo0J family partition protein
chr	NC_008525.1	1699802	1700533	-	33061528	rsmG	PEPE_RS08375	WP_011673834.1	243	16S rRNA (guanine(527)-N(7))-methyltransferase RsmG
chr	NC_008525.1	1700667	1701140	+	33062484	-	PEPE_RS08380	WP_011673835.1	157	GNAT family N-acetyltransferase
chr	NC_008525.1	1701210	1702124	-	33062831	rihC	PEPE_RS08385	WP_002834126.1	304	ribonucleoside hydrolase RihC
chr	NC_008525.1	1702243	1703511	-	33061619	-	PEPE_RS08390	WP_002834127.1	422	nucleoside transporter
chr	NC_008525.1	1703675	1706026	-	33062455	-	PEPE_RS08395	WP_011673836.1	783	ATP-dependent DNA helicase
chr	NC_008525.1	1706163	1706645	+	33061462	-	PEPE_RS08400	WP_148194179.1	160	CHAP domain-containing protein
chr	NC_008525.1	1706689	1707216	-	33062809	-	PEPE_RS08405	WP_002834130.1	175	MerR family transcriptional regulator
chr	NC_008525.1	1707292	1708509	-	33061749	-	PEPE_RS08410	WP_011673838.1	405	multidrug effflux MFS transporter
chr	NC_008525.1	1708637	1710112	+	33062073	rlmD	PEPE_RS08415	WP_011673839.1	491	23S rRNA (uracil(1939)-C(5))-methyltransferase RlmD
chr	NC_008525.1	1710184	1710792	-	33061850	-	PEPE_RS08420	WP_041526976.1	202	response regulator transcription factor
chr	NC_008525.1	1710795	1711847	-	33062428	-	PEPE_RS08425	WP_148194168.1	350	sensor histidine kinase
chr	NC_008525.1	1711903	1712643	-	33061708	-	PEPE_RS08430	WP_088355901.1	246	ABC transporter permease
chr	NC_008525.1	1712636	1713526	-	33061771	-	PEPE_RS08435	WP_011673843.1	296	ABC transporter ATP-binding protein
chr	NC_008525.1	1713727	1714344	+	33062352	-	PEPE_RS08440	WP_011673844.1	205	DedA family protein
chr	NC_008525.1	1714403	1714612	+	33062664	-	PEPE_RS08445	WP_002834141.1	69	hypothetical protein
chr	NC_008525.1	1714640	1715368	+	33061487	-	PEPE_RS08450	WP_011673845.1	242	hypothetical protein
chr	NC_008525.1	1715420	1717354	-	33062434	-	PEPE_RS08455	WP_011673846.1	644	acetyltransferase
chr	NC_008525.1	1717673	1718236	+	33061753	-	PEPE_RS08460	WP_011673847.1	187	TIGR00730 family Rossman fold protein
chr	NC_008525.1	1718278	1718568	-	33062089	-	PEPE_RS08465	WP_011673848.1	96	hypothetical protein
chr	NC_008525.1	1718728	1719486	+	33061586	-	PEPE_RS08470	WP_002834147.1	252	ABC transporter ATP-binding protein
chr	NC_008525.1	1719498	1721309	+	33062870	-	PEPE_RS08475	WP_011673849.1	603	FtsX-like permease family protein
chr	NC_008525.1	1721362	1722660	-	33061818	-	PEPE_RS08480	WP_011673850.1	432	D-serine ammonia-lyase
chr	NC_008525.1	1722732	1723355	-	33062498	-	PEPE_RS08485	WP_002834150.1	207	DNA-3-methyladenine glycosylase
chr	NC_008525.1	1723472	1724890	+	33061792	-	PEPE_RS08490	WP_011673851.1	472	C69 family dipeptidase
chr	NC_008525.1	1724945	1725751	-	33062231	-	PEPE_RS09030	WP_148194169.1	268	serine hydrolase
chr	NC_008525.1	1726046	1726258	-	33062864	-	PEPE_RS08500	WP_002834154.1	70	hypothetical protein
chr	NC_008525.1	1726449	1726673	-	33062037	-	PEPE_RS08505	WP_002834155.1	74	DUF2922 domain-containing protein
chr	NC_008525.1	1726736	1726945	-	33062640	-	PEPE_RS08510	WP_002834156.1	69	hypothetical protein
chr	NC_008525.1	1727194	1727463	+	33062009	-	PEPE_RS08515	WP_011673853.1	89	hypothetical protein
chr	NC_008525.1	1727688	1728140	+	33062043	-	PEPE_RS08520	WP_002834159.1	150	winged helix-turn-helix transcriptional regulator
chr	NC_008525.1	1728893	1730038	-	33061694	nagA	PEPE_RS08525	WP_011673854.1	381	N-acetylglucosamine-6-phosphate deacetylase
chr	NC_008525.1	1730050	1731225	-	33062281	-	PEPE_RS08530	WP_011673855.1	391	SIS domain-containing protein
chr	NC_008525.1	1731249	1731983	-	33061991	-	PEPE_RS08535	WP_011673856.1	244	GntR family transcriptional regulator
chr	NC_008525.1	1732063	1732887	-	33062767	-	PEPE_RS08540	WP_011673857.1	274	PTS system mannose/fructose/sorbose family transporter subunit IID
chr	NC_008525.1	1732871	1733788	-	33062297	-	PEPE_RS08545	WP_002834169.1	305	PTS sugar transporter subunit IIC
chr	NC_008525.1	1733804	1734298	-	33063036	-	PEPE_RS08550	WP_002834170.1	164	PTS sugar transporter subunit IIB
chr	NC_008525.1	1734326	1736350	-	33062242	-	PEPE_RS08555	WP_011673858.1	674	hypothetical protein
chr	NC_008525.1	1736356	1736751	-	33061864	-	PEPE_RS08560	WP_011673859.1	131	PTS sugar transporter subunit IIA
chr	NC_008525.1	1737082	1738590	-	33061847	-	PEPE_RS08565	WP_011673860.1	502	sialate O-acetylesterase
chr	NC_008525.1	1738674	1739552	-	33062219	-	PEPE_RS08570	WP_011673861.1	292	aldose 1-epimerase family protein
chr	NC_008525.1	1739809	1740315	+	33062046	-	PEPE_RS08575	WP_011673862.1	168	QueT transporter family protein
chr	NC_008525.1	1740430	1740906	+	33061772	-	PEPE_RS08580	WP_011673863.1	158	hypothetical protein
chr	NC_008525.1	1740979	1742004	-	33061970	-	PEPE_RS08585	WP_041527013.1	341	zinc-binding alcohol dehydrogenase family protein
chr	NC_008525.1	1742133	1742561	-	33061523	-	PEPE_RS08590	WP_002834180.1	142	Rrf2 family transcriptional regulator
chr	NC_008525.1	1742571	1743422	-	33062261	-	PEPE_RS08595	WP_011673865.1	283	SDR family oxidoreductase
chr	NC_008525.1	1743567	1743770	-	33062893	-	PEPE_RS08600	WP_011673866.1	67	DUF3923 family protein
chr	NC_008525.1	1743914	1745320	-	33062511	lpdA	PEPE_RS08605	WP_011673867.1	468	dihydrolipoyl dehydrogenase
chr	NC_008525.1	1745323	1746612	-	33062595	-	PEPE_RS08610	WP_011673868.1	429	2-oxo acid dehydrogenase subunit E2
chr	NC_008525.1	1746605	1747585	-	33062513	-	PEPE_RS08615	WP_002834184.1	326	alpha-ketoacid dehydrogenase subunit beta
chr	NC_008525.1	1747588	1748706	-	33061567	-	PEPE_RS08620	WP_011673869.1	372	thiamine pyrophosphate-dependent dehydrogenase E1 component subunit alpha
chr	NC_008525.1	1748718	1749704	-	33062159	-	PEPE_RS08625	WP_011673870.1	328	lipoate--protein ligase
chr	NC_008525.1	1749973	1751316	-	33062693	-	PEPE_RS08630	WP_011673871.1	447	PTS sugar transporter subunit IIC
chr	NC_008525.1	1751331	1752713	-	33061644	-	PEPE_RS08635	WP_011673872.1	460	glycoside hydrolase family 1 protein
chr	NC_008525.1	1752873	1753586	+	33062536	-	PEPE_RS08640	WP_011673873.1	237	GntR family transcriptional regulator
chr	NC_008525.1	1753623	1754276	-	33062872	-	PEPE_RS08645	WP_011673874.1	217	nitroreductase
chr	NC_008525.1	1754534	1755169	-	33062805	-	PEPE_RS08650	WP_011673875.1	211	DUF4767 domain-containing protein
chr	NC_008525.1	1755310	1758702	-	33061995	-	PEPE_RS08655	WP_011673876.1	1130	DUF3533 domain-containing protein
chr	NC_008525.1	1758772	1759092	-	33062902	-	PEPE_RS08660	WP_011673877.1	106	winged helix-turn-helix transcriptional regulator
chr	NC_008525.1	1759184	1759687	-	33062868	-	PEPE_RS08665	WP_049752783.1	167	DUF1836 domain-containing protein
chr	NC_008525.1	1759707	1760570	-	33062747	-	PEPE_RS08670	WP_011673879.1	287	DegV family protein
chr	NC_008525.1	1760773	1761612	+	33062453	-	PEPE_RS08675	WP_011673880.1	279	methyltransferase domain-containing protein
chr	NC_008525.1	1762030	1763835	-	33061549	-	PEPE_RS08680	WP_011673881.1	601	DUF2207 domain-containing protein
chr	NC_008525.1	1765244	1766080	+	33062982	-	PEPE_RS08690	WP_011673884.1	278	manganese catalase
chr	NC_008525.1	1766132	1766857	-	33061719	-	PEPE_RS08695	WP_011673885.1	241	EAL domain-containing protein
chr	NC_008525.1	1766854	1768056	-	33062600	-	PEPE_RS08700	WP_011673886.1	400	GGDEF domain-containing protein
chr	NC_008525.1	1768736	1770178	+	33062685	-	PEPE_RS08705	WP_011673887.1	480	MFS transporter
chr	NC_008525.1	1770231	1771481	-	33062176	-	PEPE_RS08710	WP_011673888.1	416	PDZ domain-containing protein
chr	NC_008525.1	1771594	1772397	-	33062836	-	PEPE_RS08715	WP_011673889.1	267	MBL fold metallo-hydrolase
chr	NC_008525.1	1772470	1773468	-	33062945	-	PEPE_RS08720	WP_011673890.1	332	hypothetical protein
chr	NC_008525.1	1773480	1774775	-	33061808	-	PEPE_RS08725	WP_011673891.1	431	hypothetical protein
chr	NC_008525.1	1774775	1776622	-	33061700	walK	PEPE_RS08730	WP_011673892.1	615	cell wall metabolism sensor histidine kinase WalK
chr	NC_008525.1	1776648	1777349	-	33062442	-	PEPE_RS08735	WP_002834282.1	233	response regulator transcription factor
chr	NC_008525.1	1777790	1778164	-	33062850	-	PEPE_RS08745	WP_011673893.1	124	nuclear transport factor 2 family protein
chr	NC_008525.1	1778258	1779139	-	33062968	-	PEPE_RS08750	WP_011673894.1	293	LysR family transcriptional regulator
chr	NC_008525.1	1779220	1779816	-	33062083	-	PEPE_RS08755	WP_002834285.1	198	NAD(P)H-binding protein
chr	NC_008525.1	1779843	1781180	-	33061250	-	PEPE_RS08760	WP_148194170.1	445	MFS transporter
chr	NC_008525.1	1781385	1782206	-	33061519	-	PEPE_RS08765	WP_002834287.1	273	HAD family hydrolase
chr	NC_008525.1	1782238	1784211	-	33062641	-	PEPE_RS08770	WP_011673896.1	657	PTS trehalose transporter subunit IIBC
chr	NC_008525.1	1784429	1785151	+	33061662	treR	PEPE_RS08775	WP_011673897.1	240	trehalose operon repressor
chr	NC_008525.1	1785154	1786800	+	33062677	treC	PEPE_RS08780	WP_011673898.1	548	alpha,alpha-phosphotrehalase
chr	NC_008525.1	1786879	1787172	-	33062048	-	PEPE_RS08785	WP_041526977.1	97	hypothetical protein
chr	NC_008525.1	1788363	1790462	+	33062351	-	PEPE_RS08795	WP_011673901.1	699	sodium:proton antiporter
chr	NC_008525.1	1790893	1791156	+	33062012	-	PEPE_RS08800	WP_011673902.1	87	hypothetical protein
chr	NC_008525.1	1791361	1791783	+	33062202	mscL	PEPE_RS08805	WP_002834294.1	140	large-conductance mechanosensitive channel protein MscL
chr	NC_008525.1	1791835	1794165	-	33062412	-	PEPE_RS08810	WP_011673903.1	776	ABC transporter ATP-binding protein/permease
chr	NC_008525.1	1794297	1794770	+	33061756	-	PEPE_RS08815	WP_002833827.1	157	MarR family transcriptional regulator
chr	NC_008525.1	1794833	1795180	-	33061738	-	PEPE_RS08820	WP_002833828.1	115	hypothetical protein
chr	NC_008525.1	1795268	1797247	-	33062315	-	PEPE_RS08825	WP_011673904.1	659	PTS N-acetylglucosamine transporter subunit IIABC
chr	NC_008525.1	1797532	1798002	-	33062940	-	PEPE_RS08830	WP_011673905.1	156	6,7-dimethyl-8-ribityllumazine synthase
chr	NC_008525.1	1798003	1799217	-	33061895	-	PEPE_RS08835	WP_011673906.1	404	bifunctional 3,4-dihydroxy-2-butanone-4-phosphate synthase/GTP cyclohydrolase II
chr	NC_008525.1	1799207	1799812	-	33062393	-	PEPE_RS08840	WP_011673907.1	201	riboflavin synthase
chr	NC_008525.1	1799813	1800895	-	33063058	ribD	PEPE_RS08845	WP_049752784.1	360	bifunctional diaminohydroxyphosphoribosylaminopyrimidine deaminase/5-amino-6-(5-phosphoribosylamino)uracil reductase RibD
chr	NC_008525.1	1801315	1802685	+	33061521	-	PEPE_RS08850	WP_002833834.1	456	NAD-dependent succinate-semialdehyde dehydrogenase
chr	NC_008525.1	1802773	1803960	+	33062632	-	PEPE_RS08855	WP_011673909.1	395	acetate kinase
chr	NC_008525.1	1804064	1804384	+	33061532	-	PEPE_RS08860	WP_002833836.1	106	PadR family transcriptional regulator
chr	NC_008525.1	1804377	1804997	+	33061533	-	PEPE_RS08865	WP_011673910.1	206	DUF1700 domain-containing protein
chr	NC_008525.1	1804997	1805917	+	33062974	-	PEPE_RS08870	WP_011673911.1	306	DUF4097 domain-containing protein
chr	NC_008525.1	1805949	1807022	-	33062143	-	PEPE_RS08875	WP_011673912.1	357	LD-carboxypeptidase
chr	NC_008525.1	1807228	1807455	+	33062238	-	PEPE_RS08880	WP_011673913.1	75	DUF454 family protein
chr	NC_008525.1	1807482	1808102	-	33062280	-	PEPE_RS08885	WP_011673914.1	206	hypothetical protein
chr	NC_008525.1	1808227	1808421	+	33062474	-	PEPE_RS08890	WP_011673915.1	64	helix-turn-helix transcriptional regulator
chr	NC_008525.1	1808436	1808876	+	33062679	-	PEPE_RS08895	WP_011673916.1	146	hypothetical protein
chr	NC_008525.1	1809020	1809499	-	33061267	rlmH	PEPE_RS08900	WP_011673917.1	159	23S rRNA (pseudouridine(1915)-N(3))-methyltransferase RlmH
chr	NC_008525.1	1809999	1813706	-	33062088	addA	PEPE_RS08905	WP_011673918.1	1235	helicase-exonuclease AddAB subunit AddA
chr	NC_008525.1	1813696	1817274	-	33061292	-	PEPE_RS08910	WP_011673919.1	1192	ATP-dependent helicase/deoxyribonuclease subunit B
chr	NC_008525.1	1817283	1817825	-	33062243	-	PEPE_RS08915	WP_002833846.1	180	NAD(P)H-binding protein
chr	NC_008525.1	1818151	1819476	+	33062563	-	PEPE_RS08920	WP_011673920.1	441	purine permease
chr	NC_008525.1	1819570	1820136	+	33062970	-	PEPE_RS08925	WP_002833848.1	188	DNA-3-methyladenine glycosylase I
chr	NC_008525.1	1820156	1821130	+	33062889	-	PEPE_RS08930	WP_011673921.1	324	SGNH/GDSL hydrolase family protein
chr	NC_008525.1	1821155	1822522	-	33063008	nhaC	PEPE_RS08935	WP_002833850.1	455	Na+/H+ antiporter NhaC
chr	NC_008525.1	1822843	1824306	-	33061384	cls	PEPE_RS08940	WP_002833851.1	487	cardiolipin synthase
chr	NC_008525.1	1824670	1825068	-	33062985	-	PEPE_RS08945	WP_011673922.1	132	HIT family protein
chr	NC_008525.1	1825199	1825777	-	33062779	lepB	PEPE_RS08950	WP_002833853.1	192	signal peptidase I
chr	NC_008525.1	1825969	1826724	-	33062958	yaaA	PEPE_RS08955	WP_011673923.1	251	peroxide stress protein YaaA
chr	NC_008525.1	1826849	1828762	-	33062041	mnmG	PEPE_RS08960	WP_011673924.1	637	tRNA uridine-5-carboxymethylaminomethyl(34) synthesis enzyme MnmG
chr	NC_008525.1	1828780	1830174	-	33062185	mnmE	PEPE_RS08965	WP_011673925.1	464	tRNA uridine-5-carboxymethylaminomethyl(34) synthesis GTPase MnmE
chr	NC_008525.1	1830462	1831301	-	33061888	yidC	PEPE_RS08970	WP_002833857.1	279	membrane protein insertase YidC
chr	NC_008525.1	1831301	1831660	-	33062907	rnpA	PEPE_RS08975	WP_002833858.1	119	ribonuclease P protein component
chr	NC_008525.1	1831772	1831906	-	33061858	-	PEPE_RS08980	WP_002829327.1	44	MULTISPECIES: 50S ribosomal protein L34
