# Supplementary material for: Comparative Genomics of Pediococcus pentosaceus Isolated From Different Niches Reveals Genetic Diversity in Carbohydrate Metabolism and Immune System
Source: Front Microbiol. 2020 Feb 26;11:253. doi: 10.3389/fmicb.2020.00253 (PMC7055311; doi:10.3389/fmicb.2020.00253)
Supplement: TABLE S3 — Prophages predicted in 57 P. pentosaeus strains using PHAST. [file Table_3.xlsx]

## Sheet: Sheet1
Prophages predicted in 57 P.pentosaeus strains using PHAST
Strain	Region	Region Length	Completeness	Score	# Total Proteins	Region Position	Most Common Phage	GC %	Details
ATCC25745	1	39.6Kb	intact	130	63	779046-818728 info_outline	PHAGE_Lactob_iLp1308_NC_028911(10)	0.3688	Show info_outline
ATCC25745	2	52.7Kb	intact	150	52	978338-1031048 info_outline	PHAGE_Lactob_Sha1_NC_019489(14)	0.3674	Show info_outline
DSM20336	1	31.9Kb	incomplete	50	12	704657-736590 info_outline	PHAGE_Bacill_AR9_NC_031039(2)	0.3781	Show info_outline
DSM20336	2	7.9Kb	incomplete	10	7	770649-778603 info_outline	PHAGE_Staphy_SPbeta_like_NC_029119(3)	0.3545	Show info_outline
DSM20336	3	8.8Kb	incomplete	10	10	849990-858856 info_outline	PHAGE_Pseudo_Lu11_NC_017972(2)	0.3794	Show info_outline
DSM20336	4	8.5Kb	incomplete	10	8	869291-877799 info_outline	PHAGE_Synech_ACG_2014j_NC_026926(3)	0.3946	Show info_outline
IE3	1	26.9Kb	intact	130	28	1355253-1382198 info_outline	PHAGE_Lactob_Sha1_NC_019489(14)	0.3909	Show info_outline
IE3	2	24.9Kb	incomplete	20	27	1371150-1396099 info_outline	PHAGE_Lactob_LBR48_NC_027990(3)	0.3562	Show info_outline
KCCM40703	1	11.8Kb	questionable	90	19	32-11907 info_outline	PHAGE_Staphy_vB_SepS_SEP9_NC_023582(3)	0.3802	Show info_outline
KCCM40703	2	45.9Kb	intact	150	72	1707447-1753407 info_outline	PHAGE_Lactob_Sha1_NC_019489(9)	0.3603	Show info_outline
NBRC3182	1	54.8Kb	intact	150	68	764701-819511 info_outline	PHAGE_Lactob_phig1e_NC_004305(14)	0.3856	Show info_outline
NBRC3182	2	30.8Kb	incomplete	20	30	1449743-1480609 info_outline	PHAGE_Lactob_iA2_NC_028830(3)	0.352	Show info_outline
NBRC3182	3	17.2Kb	intact	110	20	1473741-1490993 info_outline	PHAGE_Lister_LP_101_NC_024387(11)	0.3705	Show info_outline
NBRC3182	4	21.1Kb	intact	150	26	1722033-1743133 info_outline	PHAGE_Lactoc_bIL286_NC_002667(6)	0.3678	Show info_outline
SL4	1	44.2Kb	intact	150	56	518657-562914 info_outline	PHAGE_Lactoc_bIL309_NC_002668(6)	0.365	Show info_outline
SL4	2	30.8Kb	intact	150	42	959761-990649 info_outline	PHAGE_Lactob_Sha1_NC_019489(16)	0.3949	Show info_outline
SL4	3	16.8Kb	incomplete	20	21	983092-999988 info_outline	PHAGE_Lactoc_BK5_T_NC_002796(2)	0.3401	Show info_outline
SRCM100194	1	54.1Kb	intact	150	61	792524-846656 info_outline	PHAGE_Lactob_Sha1_NC_019489(15)	0.3664	Show info_outline
SRCM100892	1	55.3Kb	intact	150	72	800856-856247 info_outline	PHAGE_Lactoc_bIL309_NC_002668(7)	0.3611	Show info_outline
SRCM100892	2	45.5Kb	intact	150	61	960945-1006494 info_outline	PHAGE_Lactob_phig1e_NC_004305(17)	0.3648	Show info_outline
SRCM100892	3	8.2Kb	incomplete	60	12	1971558-1979777 info_outline	PHAGE_Bacter_Diva_NC_028788(2)	0.3909	Show info_outline
WIKIM20	1	8.8Kb	incomplete	10	10	612222-621089 info_outline	PHAGE_Pseudo_Lu11_NC_017972(2)	0.3787	Show info_outline
WIKIM20	2	8.5Kb	incomplete	10	9	632054-640562 info_outline	PHAGE_Synech_ACG_2014j_NC_026926(3)	0.3958	Show info_outline
WIKIM20	3	7.9Kb	incomplete	10	7	1001461-1009454 info_outline	PHAGE_Staphy_SPbeta_like_NC_029119(3)	0.3554	Show info_outline
WIKIM20	4	41.6Kb	incomplete	50	12	1049246-1090899 info_outline	PHAGE_Bacill_AR9_NC_031039(2)	0.3599	Show info_outline
WIKIM20	5	6.6Kb	incomplete	10	10	1131699-1138365 info_outline	PHAGE_Entero_phiFL3A_NC_013648(1)	0.3585	Show info_outline
WIKIM20	6	20.3Kb	incomplete	30	15	1382754-1403077 info_outline	PHAGE_Lactoc_lato_NC_004746(2)	0.3487	Show info_outline
DYNDL5L1	1	15.9Kb	incomplete	40	21	9316-25228 info_outline	PHAGE_Lactob_CL2_NC_028835(2)	0.3346	Show info_outline
DYNDL5L1	2	38Kb	intact	150	55	806975-845053 info_outline	PHAGE_Lactob_phig1e_NC_004305(15)	0.3621	Show info_outline
DYNDL5L1	3	39.3Kb	intact	150	63	1147995-1187300 info_outline	PHAGE_Strept_DT1_NC_002072(6)	0.3628	Show info_outline
DYNDL5L1	4	22.4Kb	questionable	70	21	1863477-1885906 info_outline	PHAGE_Lactob_phiAT3_NC_005893(2)	0.37	Show info_outline
DYNDL19L1	1	15.9Kb	incomplete	40	21	336509-352421 info_outline	PHAGE_Lactob_CL2_NC_028835(2)	0.3347	Show info_outline
DYNDL19L1	2	39.3Kb	intact	150	64	1109696-1149001 info_outline	PHAGE_Strept_DT1_NC_002072(5)	0.363	Show info_outline
DYNDL26l10	1	45Kb	intact	150	53	1226977-1272040 info_outline	PHAGE_Lactob_Sha1_NC_019489(6)	0.3596	Show info_outline
DYNDL35L7	1	51.4Kb	intact	150	67	1184707-1236121 info_outline	PHAGE_Lactob_iLp1308_NC_028911(18)	0.3665	Show info_outline
DYNDL35L7	2	45.1Kb	intact	150	67	1234005-1279139 info_outline	PHAGE_Lister_LP_101_NC_024387(12)	0.3619	Show info_outline
DYNDL40M2	1	42.5Kb	intact	150	52	179650-222172 info_outline	PHAGE_Lactob_Lv_1_NC_011801(8)	0.3628	Show info_outline
DYNDL46L1	1	31.2Kb	intact	150	44	1671007-1702267 info_outline	PHAGE_Lactob_Lv_1_NC_011801(6)	0.3752	Show info_outline
DYNDL46L1	2	14.5Kb	incomplete	20	25	1736330-1750851 info_outline	PHAGE_Lactob_LP65_NC_006565(4)	0.3564	Show info_outline
DYNDL46L1	3	9.1Kb	incomplete	10	21	1805121-1814319 info_outline	PHAGE_Lactob_phig1e_NC_004305(2)	0.3661	Show info_outline
DYNDL46L1	4	15Kb	incomplete	30	10	1821445-1836488 info_outline	PHAGE_Lactob_PLE2_NC_031036(2)	0.3959	Show info_outline
DYNDL46L1	5	56.6Kb	intact	150	76	1833058-1889692 info_outline	PHAGE_Lactob_Ldl1_NC_026609(12)	0.3759	Show info_outline
DNDL53M5	1	38Kb	intact	140	49	1271910-1309991 info_outline	PHAGE_Lactob_Lv_1_NC_011801(6)	0.3608	Show info_outline
DYNDL62M3	1	27.1Kb	intact	120	47	718630-745825 info_outline	PHAGE_Lactob_phig1e_NC_004305(4)	0.3558	Show info_outline
DYNDL69M8	1	39.6Kb	intact	150	45	1294985-1334606 info_outline	PHAGE_Lactoc_bIL309_NC_002668(6)	0.3627	Show info_outline
DYNDL69M8	2	37.2Kb	intact	150	50	1416452-1453702 info_outline	PHAGE_Lactob_phig1e_NC_004305(14)	0.3674	Show info_outline
DYNDL69M8	3	18.4Kb	questionable	90	26	1862724-1881155 info_outline	PHAGE_Staphy_SPbeta_like_NC_029119(2)	0.3874	Show info_outline
FCQHC27L4	1	32.4Kb	incomplete	30	27	989041-1021483 info_outline	PHAGE_Strept_SM1_NC_004996(2)	0.3451	Show info_outline
FCQHC27L4	2	17.2Kb	intact	100	19	1020947-1038192 info_outline	PHAGE_Lister_LP_101_NC_024387(11)	0.3718	Show info_outline
FCQHC27L4	3	46.8Kb	intact	150	45	1473772-1520577 info_outline	PHAGE_Strept_DT1_NC_002072(5)	0.36	Show info_outline
FCQHC27L4	4	43.9Kb	intact	150	64	1770138-1814114 info_outline	PHAGE_Lactob_iLp1308_NC_028911(12)	0.3759	Show info_outline
FCQNA15L8	1	19.1Kb	incomplete	20	25	1461882-1481004 info_outline	PHAGE_Lactob_phig1e_NC_004305(3)	0.3636	Show info_outline
FCQNA15L8	2	49.1Kb	intact	150	78	1662782-1711979 info_outline	PHAGE_Lactob_PLE3_NC_031125(10)	0.3714	Show info_outline
FCQNA15L8	3	13.7Kb	incomplete	30	7	1730762-1744512 info_outline	PHAGE_Entero_vB_Efae230P_4_NC_025467(1)	0.4103	Show info_outline
FCQNA17L4	1	35.3Kb	questionable	80	54	1210830-1246139 info_outline	PHAGE_Lister_B025_NC_009812(12)	0.3601	Show info_outline
FCQNA17L4	2	5.9Kb	incomplete	30	10	1269645-1275569 info_outline	PHAGE_Lactob_Sha1_NC_019489(3)	0.3607	Show info_outline
FCQNA17L4	3	37.1Kb	intact	150	53	1410326-1447451 info_outline	PHAGE_Lactob_phig1e_NC_004305(16)	0.3784	Show info_outline
FCQNA17L4	4	16.2Kb	incomplete	30	23	1757040-1773286 info_outline	PHAGE_Lactob_CL2_NC_028835(2)	0.3345	Show info_outline
FCQNA36M2	1	43.5Kb	intact	150	39	1187553-1231119 info_outline	PHAGE_Lactob_Sha1_NC_019489(16)	0.3847	Show info_outline
FCQNA36M2	2	16.6Kb	intact	110	17	1722899-1739504 info_outline	PHAGE_Lactoc_bIL309_NC_002668(5)	0.3737	Show info_outline
FCQNA36M2	3	41.4Kb	intact	110	34	1756395-1797840 info_outline	PHAGE_Lactob_iLp1308_NC_028911(7)	0.369	Show info_outline
FCQNA36M2	4	17.7Kb	incomplete	30	23	1877437-1895234 info_outline	PHAGE_Lactob_phig1e_NC_004305(2)	0.3702	Show info_outline
FHNFQ2L2	1	27.9Kb	intact	140	29	819678-847655 info_outline	PHAGE_Lactob_Sha1_NC_019489(14)	0.3951	Show info_outline
FHNFQ2L2	2	29.4Kb	questionable	80	39	1685594-1715051 info_outline	PHAGE_Lactob_iLp1308_NC_028911(8)	0.3714	Show info_outline
FHNFQ2L2	3	32.7Kb	incomplete	20	29	1733605-1766345 info_outline	PHAGE_Lactob_PLE2_NC_031036(3)	0.3723	Show info_outline
FHNFQ13L3	1	28.2Kb	intact	150	34	1675522-1703789 info_outline	PHAGE_Lactob_phig1e_NC_004305(14)	0.37	Show info_outline
FHNFQ13L3	2	13.5Kb	incomplete	30	15	1703028-1716584 info_outline	PHAGE_Staphy_SPbeta_like_NC_029119(2)	0.3628	Show info_outline
FHNFQ13L3	3	25.5Kb	incomplete	20	21	1722797-1748387 info_outline	PHAGE_Entero_vB_IME197_NC_028671(2)	0.3803	Show info_outline
FHNFQ30L2	1	15.3Kb	incomplete	50	24	1355747-1371068 info_outline	PHAGE_Strept_315.2_NC_004585(3)	0.3346	Show info_outline
FHNFQ30L2	2	22.6Kb	questionable	70	26	1590750-1613407 info_outline	PHAGE_Lister_B025_NC_009812(11)	0.3783	Show info_outline
FHNFQ30L2	3	6.2Kb	incomplete	40	9	2020720-2026924 info_outline	PHAGE_Ralsto_RSA1_NC_009382(1)	0.36	Show info_outline
FHNFQ30L2	4	43.7Kb	intact	150	75	2036533-2080274 info_outline	PHAGE_Lactob_phig1e_NC_004305(9)	0.3709	Show info_outline
FHNFQ36L4	1	15.4Kb	intact	120	18	283021-298510 info_outline	PHAGE_Strept_Abc2_NC_013645(6)	0.3753	Show info_outline
FHNFQ36L4	2	11.6Kb	incomplete	10	27	300240-311854 info_outline	PHAGE_Lactob_LP65_NC_006565(5)	0.3471	Show info_outline
FHNFQ36L4	3	24.1Kb	incomplete	30	26	1507699-1531829 info_outline	PHAGE_Lactob_phig1e_NC_004305(3)	0.3698	Show info_outline
FHNFQ36L4	4	52.3Kb	intact	150	65	1713800-1766144 info_outline	PHAGE_Lactob_phig1e_NC_004305(12)	0.378	Show info_outline
FHNFQ36L4	5	25.2Kb	incomplete	30	15	1807812-1833071 info_outline	PHAGE_Staphy_SPbeta_like_NC_029119(2)	0.3888	Show info_outline
FHNFQ51L1	1	24.1Kb	intact	150	27	672225-696372 info_outline	PHAGE_Lactob_phig1e_NC_004305(13)	0.3689	Show info_outline
FHNFQ51L1	2	14.7Kb	incomplete	30	20	1677686-1692391 info_outline	PHAGE_Lactob_CL2_NC_028835(2)	0.3324	Show info_outline
FHNFQ51L1	3	19.8Kb	intact	130	20	1736678-1756481 info_outline	PHAGE_Lactob_Lv_1_NC_011801(5)	0.3767	Show info_outline
FHNFQ51L1	4	26Kb	incomplete	30	22	1824415-1850490 info_outline	PHAGE_Lister_A118_NC_003216(2)	0.4062	Show info_outline
FHNFQ51L1	5	13.2Kb	questionable	80	23	1900166-1913389 info_outline	PHAGE_Staphy_SPbeta_like_NC_029119(2)	0.3907	Show info_outline
FHNFQ52L1	1	36.8Kb	intact	110	53	282101-318976 info_outline	PHAGE_Strept_315.6_NC_004589(10)	0.3615	Show info_outline
FHNFQ52L1	2	28.4Kb	questionable	90	27	1754757-1783179 info_outline	PHAGE_Staphy_SPbeta_like_NC_029119(2)	0.3956	Show info_outline
FHNXY64M2	1	31.7Kb	intact	150	25	1251753-1283528 info_outline	PHAGE_Lactob_phig1e_NC_004305(12)	0.3709	Show info_outline
FHNXY64M2	2	17.3Kb	incomplete	50	21	1472737-1490049 info_outline	PHAGE_Lister_B025_NC_009812(11)	0.3702	Show info_outline
FHNXY64M2	3	17Kb	incomplete	20	23	1494237-1511319 info_outline	PHAGE_Lactob_PLE2_NC_031036(3)	0.3376	Show info_outline
FHNXY64M2	4	12.5Kb	incomplete	60	13	1789496-1802082 info_outline	PHAGE_Bacill_Grass_NC_022771(2)	0.4027	Show info_outline
FHNXY64M2	5	10.9Kb	questionable	70	15	1831556-1842513 info_outline	PHAGE_Bacter_Diva_NC_028788(2)	0.3803	Show info_outline
FHNXY65L1	1	33.9Kb	intact	150	46	1219502-1253481 info_outline	PHAGE_Lactob_phig1e_NC_004305(17)	0.3645	Show info_outline
FHNXY65L1	2	26.8Kb	intact	130	31	1511023-1537913 info_outline	PHAGE_Lactob_Sha1_NC_019489(14)	0.4022	Show info_outline
FHNXY65L1	3	29.1Kb	questionable	70	43	1710688-1739815 info_outline	PHAGE_Lister_B025_NC_009812(11)	0.3659	Show info_outline
FHNXY65L1	4	23.7Kb	incomplete	40	22	1755410-1779116 info_outline	PHAGE_Bacill_Grass_NC_022771(2)	0.3858	Show info_outline
FHNXY65L1	5	10.6Kb	incomplete	30	26	1838996-1849604 info_outline	PHAGE_Entero_phiFL3A_NC_013648(2)	0.3764	Show info_outline
FHNXY65L1	6	28.6Kb	questionable	70	18	1864724-1893371 info_outline	PHAGE_Clostr_phiCD6356_NC_015262(2)	0.3967	Show info_outline
FHNXY66L3	1	17.9Kb	incomplete	60	9	1609312-1627297 info_outline	PHAGE_Staphy_SPbeta_like_NC_029119(3)	0.379	Show info_outline
FHNXY69M10	1	37.1Kb	intact	100	46	1536272-1573442 info_outline	PHAGE_Lactob_iLp1308_NC_028911(8)	0.3743	Show info_outline
FHNXY69M10	2	31.1Kb	intact	150	22	1590645-1621831 info_outline	PHAGE_Lactob_phig1e_NC_004305(14)	0.3749	Show info_outline
FHNXY69M10	3	7.2Kb	questionable	80	15	1793860-1801090 info_outline	PHAGE_Staphy_SPbeta_like_NC_029119(2)	0.3789	Show info_outline
FHNXY71L2	1	32.4Kb	intact	150	45	1605507-1637914 info_outline	PHAGE_Lactob_phig1e_NC_004305(20)	0.3733	Show info_outline
FJLHD57M2	1	6.9Kb	incomplete	60	12	1685144-1692117 info_outline	PHAGE_Entero_phiFL3A_NC_013648(1)	0.4003	Show info_outline
FNXYCHL77L4	1	40.4Kb	intact	140	48	665044-705522 info_outline	PHAGE_Lactoc_BK5_T_NC_002796(6)	0.3714	Show info_outline
FNXYCHL77L4	2	6.7Kb	incomplete	50	14	1960192-1966911 info_outline	PHAGE_Staphy_phiPV83_NC_002486(1)	0.4073	Show info_outline
FSCCD1M2	1	7.9Kb	incomplete	10	7	937616-945609 info_outline	PHAGE_Staphy_SPbeta_like_NC_029119(3)	0.3525	Show info_outline
FSCCD1M2	2	8.6Kb	incomplete	20	11	960692-969337 info_outline	PHAGE_Lactob_Sha1_NC_019489(4)	0.3809	Show info_outline
FSCCD1M2	3	22.7Kb	incomplete	40	13	982281-1005067 info_outline	PHAGE_Bacill_AR9_NC_031039(2)	0.3814	Show info_outline
FSCCD1M2	4	7.2Kb	incomplete	10	10	1050787-1058066 info_outline	PHAGE_Entero_phiFL3A_NC_013648(1)	0.3606	Show info_outline
FSCCD1M2	5	6.9Kb	incomplete	10	8	1462058-1469017 info_outline	PHAGE_Synech_S_SKS1_NC_020851(3)	0.3948	Show info_outline
FSCCD1M2	6	8.8Kb	incomplete	10	10	1479452-1488318 info_outline	PHAGE_Pseudo_Lu11_NC_017972(2)	0.3796	Show info_outline
FSCCD11L5	1	27Kb	questionable	70	39	1729572-1756656 info_outline	PHAGE_Lactob_PLE3_NC_031125(11)	0.3697	Show info_outline
FSCCD11L5	2	18Kb	incomplete	30	15	1781465-1799539 info_outline	PHAGE_Staphy_SPbeta_like_NC_029119(2)	0.3763	Show info_outline
FSCCD15L1	1	40.6Kb	intact	150	55	1017656-1058332 info_outline	PHAGE_Lactoc_bIL309_NC_002668(7)	0.362	Show info_outline
FSCCD15L1	2	36.3Kb	intact	150	47	1478223-1514557 info_outline	PHAGE_Lactob_phig1e_NC_004305(16)	0.3633	Show info_outline
FSCCD15L1	3	33Kb	incomplete	40	14	1639716-1672740 info_outline	PHAGE_Lactob_LP65_NC_006565(3)	0.3677	Show info_outline
FSCCD23L1	1	32.2Kb	intact	150	46	1334656-1366894 info_outline	PHAGE_Lactob_phig1e_NC_004305(16)	0.3615	Show info_outline
FSCCD23L1	2	57Kb	intact	110	54	1663493-1720501 info_outline	PHAGE_Lactob_iLp1308_NC_028911(8)	0.3739	Show info_outline
FSCCD23L1	3	12.5Kb	incomplete	20	19	1795578-1808105 info_outline	PHAGE_Entero_EFRM31_NC_015270(1)	0.3369	Show info_outline
FSCCD23L1	4	18.2Kb	intact	110	27	1899420-1917717 info_outline	PHAGE_Staphy_SPbeta_like_NC_029119(2)	0.4032	Show info_outline
FSCDJY13M1	1	28.6Kb	incomplete	30	34	176948-205567 info_outline	PHAGE_Lactob_phig1e_NC_004305(3)	0.3493	Show info_outline
FSCDJY13M1	2	51.4Kb	intact	150	51	322083-373539 info_outline	PHAGE_Lactob_phig1e_NC_004305(13)	0.3631	Show info_outline
FSCDJY13M1	3	8Kb	incomplete	50	11	1789996-1798042 info_outline	PHAGE_Entero_EF62phi_NC_017732(2)	0.3828	Show info_outline
FSCDJY13M1	4	7.6Kb	incomplete	60	9	1830340-1838036 info_outline	PHAGE_Entero_IME_EF3_NC_023595(2)	0.3768	Show info_outline
FSCDJY41L1	1	65.2Kb	intact	150	55	1648324-1713549 info_outline	PHAGE_Lactoc_bIL309_NC_002668(6)	0.3705	Show info_outline
FSCDJY41L1	2	16.7Kb	incomplete	30	21	1733584-1750290 info_outline	PHAGE_Entero_vB_IME197_NC_028671(5)	0.3658	Show info_outline
FSCDJY41L1	3	24.6Kb	intact	150	26	1753985-1778648 info_outline	PHAGE_Lactob_phig1e_NC_004305(13)	0.3788	Show info_outline
FSCDJY49L1	1	48Kb	intact	120	51	1503704-1551785 info_outline	PHAGE_Lactob_iLp1308_NC_028911(9)	0.3651	Show info_outline
FSCDJY49L1	2	24.4Kb	incomplete	60	32	1731515-1755970 info_outline	PHAGE_Lister_B025_NC_009812(10)	0.3609	Show info_outline
FSCDJY57L3	1	44.9Kb	intact	100	48	577363-622315 info_outline	PHAGE_Lactob_iLp1308_NC_028911(9)	0.3682	Show info_outline
FSCDJY57L3	2	17.3Kb	questionable	70	25	1584263-1601617 info_outline	PHAGE_Lactoc_PLgT_1_NC_031016(2)	0.3808	Show info_outline
FSCDJY57L3	3	44.4Kb	intact	150	53	1640469-1684916 info_outline	PHAGE_Lactob_phig1e_NC_004305(19)	0.3623	Show info_outline
FSCDJY57L3	4	12.2Kb	incomplete	30	15	1769528-1781747 info_outline	PHAGE_Clostr_phiCTC2A_NC_030949(1)	0.3851	Show info_outline
FSCDJY60M2	1	29.5Kb	questionable	70	14	1677514-1707087 info_outline	PHAGE_Entero_EF62phi_NC_017732(2)	0.377	Show info_outline
FSCDJY60M2	2	26.1Kb	intact	150	27	1722156-1748266 info_outline	PHAGE_Strept_Abc2_NC_013645(6)	0.3781	Show info_outline
FSCDJY60M2	3	30.9Kb	intact	150	33	1750033-1781013 info_outline	PHAGE_Lactob_Sha1_NC_019489(16)	0.4005	Show info_outline
FSCDJY60M2	4	11.9Kb	incomplete	60	17	1861182-1873119 info_outline	PHAGE_Lactob_phig1e_NC_004305(3)	0.3673	Show info_outline
FSCDJY60M2	5	19.8Kb	incomplete	20	38	1895321-1915123 info_outline	PHAGE_Lactob_LBR48_NC_027990(5)	0.3575	Show info_outline
FSCDJY60M2	6	63.7Kb	intact	150	92	1910012-1973772 info_outline	PHAGE_Lactob_phig1e_NC_004305(10)	0.3781	Show info_outline
FSCPS3M1	1	16.4Kb	incomplete	30	21	409852-426320 info_outline	PHAGE_Entero_vB_IME197_NC_028671(2)	0.3395	Show info_outline
FSCPS3M1	2	17.3Kb	intact	100	20	1258128-1275461 info_outline	PHAGE_Lister_LP_101_NC_024387(11)	0.3733	Show info_outline
FSCPS3M1	3	32.6Kb	incomplete	30	25	1274770-1307429 info_outline	PHAGE_Entero_IME_EFm5_NC_028826(2)	0.346	Show info_outline
FSCPS3M1	4	34.7Kb	intact	120	53	1653288-1688082 info_outline	PHAGE_Lactob_iLp1308_NC_028911(11)	0.3688	Show info_outline
FSCPS12M2	1	56Kb	intact	150	58	271964-328035 info_outline	PHAGE_Lactob_Sha1_NC_019489(16)	0.371	Show info_outline
FSCPS12M2	2	14.2Kb	incomplete	30	21	517124-531390 info_outline	PHAGE_Lactob_phig1e_NC_004305(2)	0.3438	Show info_outline
FSCPS15M1	1	29.4Kb	intact	140	41	1013178-1042675 info_outline	PHAGE_Strept_DT1_NC_002072(5)	0.3629	Show info_outline
FSCPS15M1	2	12.8Kb	incomplete	20	23	1269955-1282814 info_outline	PHAGE_Entero_IME_EFm5_NC_028826(2)	0.3407	Show info_outline
FSCPS15M1	3	17.3Kb	intact	100	20	1290297-1307684 info_outline	PHAGE_Lister_LP_101_NC_024387(11)	0.372	Show info_outline
FSCPS15M1	4	38Kb	intact	150	50	1483105-1521130 info_outline	PHAGE_Lactob_phig1e_NC_004305(16)	0.3653	Show info_outline
FSCPS15M1	5	11.4Kb	incomplete	20	17	1806585-1818030 info_outline	PHAGE_Strept_Alq132_NC_013598(2)	0.3295	Show info_outline
FSCPS24L2	1	16.2Kb	incomplete	40	29	484461-500723 info_outline	PHAGE_Lactob_phig1e_NC_004305(5)	0.3613	Show info_outline
FSCPS24L2	2	44.9Kb	intact	150	61	1098279-1143257 info_outline	PHAGE_Lactob_Sha1_NC_019489(7)	0.3694	Show info_outline
FSCPS24L2	3	9.8Kb	incomplete	10	16	1829785-1839647 info_outline	PHAGE_Clostr_phiCTC2A_NC_030949(1)	0.3687	Show info_outline
FSCPS27L1	1	40.6Kb	intact	130	57	153073-193755 info_outline	PHAGE_Lactob_iLp1308_NC_028911(13)	0.3648	Show info_outline
FSCPS27L1	2	16.5Kb	incomplete	30	19	901948-918452 info_outline	PHAGE_Entero_vB_IME197_NC_028671(2)	0.3398	Show info_outline
FSCPS31M1	1	16.5Kb	incomplete	40	21	410009-426539 info_outline	PHAGE_Entero_vB_IME197_NC_028671(2)	0.3398	Show info_outline
FSCPS31M1	2	32.8Kb	incomplete	30	25	1351258-1384058 info_outline	PHAGE_Entero_IME_EFm5_NC_028826(2)	0.3461	Show info_outline
FSCPS31M1	3	17.3Kb	intact	100	20	1383372-1400711 info_outline	PHAGE_Lister_LP_101_NC_024387(11)	0.3732	Show info_outline
FSCPS31M1	4	49.4Kb	intact	110	50	1697056-1746525 info_outline	PHAGE_Lactob_iLp1308_NC_028911(11)	0.3714	Show info_outline
FSCPS35L3	1	26.1Kb	incomplete	20	25	1337753-1363936 info_outline	PHAGE_Entero_IME_EFm5_NC_028826(2)	0.3384	Show info_outline
FSCPS35L3	2	19.8Kb	intact	100	24	1360572-1380400 info_outline	PHAGE_Lister_LP_101_NC_024387(11)	0.371	Show info_outline
FSCPS35L3	3	51.7Kb	intact	130	61	1537193-1588912 info_outline	PHAGE_Lactob_iLp1308_NC_028911(11)	0.3651	Show info_outline
FSCPS35L3	4	26.3Kb	incomplete	30	21	1758072-1784422 info_outline	PHAGE_Lactoc_PLgT_1_NC_031016(2)	0.3455	Show info_outline
FSCPS86L4	1	47.2Kb	intact	150	58	178787-226078 info_outline	PHAGE_Lactob_Sha1_NC_019489(16)	0.3749	Show info_outline
FSCPS86L4	2	14.2Kb	incomplete	30	21	517417-531683 info_outline	PHAGE_Lactob_phig1e_NC_004305(2)	0.3438	Show info_outline
FSDHZD5L7	1	51Kb	intact	150	69	1697413-1748510 info_outline	PHAGE_Lactob_iLp1308_NC_028911(11)	0.37	Show info_outline
FSDHZD5L7	2	70.5Kb	intact	150	87	1761612-1832171 info_outline	PHAGE_Lactob_iLp1308_NC_028911(9)	0.3727	Show info_outline
FSDHZD6L3	1	77.9Kb	intact	150	80	1618130-1696118 info_outline	PHAGE_Lactob_phig1e_NC_004305(16)	0.3628	Show info_outline
FSDHZD6L3	2	10.2Kb	incomplete	10	23	1762842-1773086 info_outline	PHAGE_Lactob_Lc_Nu_NC_007501(3)	0.3625	Show info_outline
FSDHZD6L3	3	5.8Kb	incomplete	40	11	1793945-1799767 info_outline	PHAGE_Entero_phiFL3A_NC_013648(1)	0.4233	Show info_outline
FSDLZ40M4	1	55.3Kb	intact	150	75	1036679-1092018 info_outline	PHAGE_Lactob_phig1e_NC_004305(18)	0.3595	Show info_outline
FSDLZ40M4	2	21.5Kb	incomplete	60	23	1755413-1776940 info_outline	PHAGE_Staphy_SPbeta_like_NC_029119(3)	0.3725	Show info_outline
FSDLZ47M8	1	23Kb	questionable	80	24	1474514-1497586 info_outline	PHAGE_Lactob_Lv_1_NC_011801(5)	0.3769	Show info_outline
FSDLZ47M8	2	27.5Kb	intact	150	31	1658248-1685806 info_outline	PHAGE_Lactob_Sha1_NC_019489(15)	0.3943	Show info_outline
FSDLZ47M8	3	29.1Kb	incomplete	50	21	1689905-1719066 info_outline	PHAGE_Staphy_SPbeta_like_NC_029119(2)	0.381	Show info_outline
FSDLZ47M8	4	18.3Kb	incomplete	40	35	1769080-1787452 info_outline	PHAGE_Entero_phiFL3A_NC_013648(3)	0.364	Show info_outline
FSDQZ12L1	1	11.6Kb	incomplete	20	24	52875-64540 info_outline	PHAGE_Lactob_phig1e_NC_004305(3)	0.3549	Show info_outline
FSDQZ12L1	2	26.3Kb	intact	140	27	65741-92049 info_outline	PHAGE_Lactob_Sha1_NC_019489(16)	0.4031	Show info_outline
FSDQZ12L1	3	38.3Kb	intact	150	53	211443-249760 info_outline	PHAGE_Lactob_phig1e_NC_004305(16)	0.3633	Show info_outline
FSDQZ12L1	4	56.2Kb	intact	140	46	687732-743994 info_outline	PHAGE_Lactob_Lc_Nu_NC_007501(7)	0.3789	Show info_outline
FSDQZ12L1	5	19.3Kb	intact	130	25	1848093-1867393 info_outline	PHAGE_Cyanop_S_RIM32_NC_031235(6)	0.4176	Show info_outline
FSDQZ42L1	1	50.1Kb	intact	150	49	740509-790660 info_outline	PHAGE_Lactob_phig1e_NC_004305(14)	0.3638	Show info_outline
FSDQZ42L1	2	45.1Kb	incomplete	40	41	1731097-1776227 info_outline	PHAGE_Staphy_6ec_NC_024355(10)	0.3325	Show info_outline
FSDQZ42L1	3	17Kb	incomplete	40	22	1813437-1830440 info_outline	PHAGE_Lister_B025_NC_009812(11)	0.3705	Show info_outline
FSDQZ42L1	4	22.1Kb	intact	110	19	1832729-1854877 info_outline	PHAGE_Staphy_6ec_NC_024355(9)	0.3682	Show info_outline
FSDQZ42L1	5	6.9Kb	incomplete	40	10	1858504-1865429 info_outline	PHAGE_Bacter_Diva_NC_028788(2)	0.3919	Show info_outline
FSDQZ42L1	6	20.2Kb	intact	130	21	1880630-1900830 info_outline	PHAGE_Strept_Abc2_NC_013645(6)	0.3748	Show info_outline
FSDQZ42L1	7	25Kb	questionable	70	20	2013150-2038230 info_outline	PHAGE_Staphy_6ec_NC_024355(2)	0.3928	Show info_outline
FSDQZ42L1	8	9Kb	incomplete	60	19	2041541-2050568 info_outline	PHAGE_Salmon_SJ46_NC_031129(2)	0.3754	Show info_outline
FWXBH2M1	1	27.6Kb	intact	150	33	663627-691309 info_outline	PHAGE_Lactob_Sha1_NC_019489(16)	0.3994	Show info_outline
FWXBH2M1	2	20.1Kb	incomplete	50	11	1192364-1212554 info_outline	PHAGE_Entero_phiFL3A_NC_013648(1)	0.3751	Show info_outline
FWXBH2M1	3	16.4Kb	incomplete	60	21	1695334-1711828 info_outline	PHAGE_Lactob_Lv_1_NC_011801(5)	0.371	Show info_outline
FWXBH2M1	4	14.4Kb	incomplete	40	28	1828775-1843261 info_outline	PHAGE_Lactob_LBR48_NC_027990(3)	0.3624	Show info_outline
FWXBH44M2	1	37.4Kb	intact	150	55	546835-584289 info_outline	PHAGE_Lactob_phig1e_NC_004305(15)	0.3654	Show info_outline
FWXBH44M2	2	27.6Kb	intact	150	34	703211-730849 info_outline	PHAGE_Lactob_Sha1_NC_019489(16)	0.3993	Show info_outline
FWXBH44M2	3	23.8Kb	intact	140	26	1546760-1570620 info_outline	PHAGE_Lactob_Lv_1_NC_011801(6)	0.3771	Show info_outline
FWXBH44M2	4	10.7Kb	incomplete	50	10	1765193-1775938 info_outline	PHAGE_Bacill_Grass_NC_022771(2)	0.4198	Show info_outline
FWXBH44M2	5	21.5Kb	incomplete	30	39	1831753-1853336 info_outline	PHAGE_Lactob_phig1e_NC_004305(3)	0.3562	Show info_outline
FWXBH44M2	6	14.4Kb	incomplete	40	16	1922860-1937288 info_outline	PHAGE_Lactob_LBR48_NC_027990(2)	0.3561	Show info_outline
FYNLJ19L1	1	41.3Kb	intact	150	53	177216-218533 info_outline	PHAGE_Lactoc_bIL309_NC_002668(7)	0.3638	Show info_outline
FYNLJ19L1	2	37.7Kb	intact	100	48	342546-380281 info_outline	PHAGE_Lactob_iLp1308_NC_028911(11)	0.3665	Show info_outline
FYNLJ19L1	3	33Kb	incomplete	50	15	505333-538362 info_outline	PHAGE_Lactob_LP65_NC_006565(3)	0.3678	Show info_outline
FYNLJ37M7	1	55Kb	intact	150	57	179322-234413 info_outline	PHAGE_Lactob_Sha1_NC_019489(16)	0.3625	Show info_outline
FYNLJ37M7	2	35.9Kb	intact	150	50	351556-387553 info_outline	PHAGE_Lactob_phig1e_NC_004305(16)	0.3652	Show info_outline
FYNLJ46M4	1	22.4Kb	incomplete	30	24	538069-560492 info_outline	PHAGE_Lactob_LF1_NC_019486(2)	0.3277	Show info_outline
FYNLJ46M4	2	33Kb	incomplete	40	14	1454331-1487355 info_outline	PHAGE_Lactob_LP65_NC_006565(3)	0.3679	Show info_outline
FYNLJ46M4	3	111Kb	intact	150	135	1812336-1923392 info_outline	PHAGE_Lactob_Sha1_NC_019489(9)	0.383	Show info_outline
FYNLJ46M4	4	3.6Kb	incomplete	60	6	1929086-1932782 info_outline	PHAGE_Lactob_phiPYB5_NC_027982(1)	0.3971	Show info_outline
FYNLJ66M1	1	54.5Kb	intact	140	65	173656-228214 info_outline	PHAGE_Lister_LP_101_NC_024387(13)	0.3635	Show info_outline
FYNLJ66M1	2	53.5Kb	intact	140	41	1650044-1703621 info_outline	PHAGE_Lactob_phig1e_NC_004305(11)	0.3879	Show info_outline
FYNLJ84L2	1	17.5Kb	questionable	70	21	349673-367261 info_outline	PHAGE_Lactob_iLp1308_NC_028911(9)	0.3793	Show info_outline
FYNLJ84L2	2	73.5Kb	intact	150	89	1774577-1848083 info_outline	PHAGE_Lactob_phig1e_NC_004305(15)	0.3791	Show info_outline
FYNLJ90L2	1	52.8Kb	intact	150	51	161736-214626 info_outline	PHAGE_Lactoc_bIL309_NC_002668(7)	0.3533	Show info_outline
FYNLJ90L2	2	33Kb	incomplete	40	14	463694-496721 info_outline	PHAGE_Lactob_LP65_NC_006565(3)	0.3679	Show info_outline
FYNLJ90L2	3	41.6Kb	intact	150	56	1706886-1748486 info_outline	PHAGE_Lactob_phig1e_NC_004305(17)	0.368	Show info_outline
FYNLJ92L1	1	46.2Kb	intact	130	49	292383-338586 info_outline	PHAGE_Lactob_iLp1308_NC_028911(13)	0.3576	Show info_outline
HN22_4	1	19.7Kb	intact	130	19	969069-988847 info_outline	PHAGE_Lactob_Lv_1_NC_011801(5)	0.3776	Show info_outline
HN22_4	2	25.1Kb	intact	100	30	1168001-1193105 info_outline	PHAGE_Lactob_PLE3_NC_031125(8)	0.3739	Show info_outline
HN22_4	3	39.6Kb	intact	140	57	1212212-1251830 info_outline	PHAGE_Entero_phiFL1A_NC_013646(11)	0.3626	Show info_outline
HN22_4	4	16.5Kb	incomplete	30	15	1782324-1798899 info_outline	PHAGE_Staphy_SPbeta_like_NC_029119(2)	0.3802	Show info_outline
HN22_4	5	18.7Kb	incomplete	30	21	1832152-1850946 info_outline	PHAGE_Lactob_Sha1_NC_019489(3)	0.3758	Show info_outline
HN25_2	1	16.2Kb	incomplete	30	20	297467-313713 info_outline	PHAGE_Strept_315.2_NC_004585(3)	0.334	Show info_outline
HN25_2	2	49.9Kb	intact	150	50	905099-955016 info_outline	PHAGE_Lactob_phig1e_NC_004305(15)	0.3601	Show info_outline
HN25_2	3	51.1Kb	intact	150	66	1731644-1782823 info_outline	PHAGE_Lactoc_bIL309_NC_002668(6)	0.368	Show info_outline
HN25_2	4	9Kb	questionable	80	14	1903079-1912171 info_outline	PHAGE_Staphy_SPbeta_like_NC_029119(2)	0.3881	Show info_outline
HN26M2	1	27.4Kb	incomplete	40	9	1200414-1227905 info_outline	PHAGE_Oenoco_phiS13_NC_023560(1)	0.3628	Show info_outline
HN26M2	2	50.3Kb	intact	130	75	1664257-1714601 info_outline	PHAGE_Lister_B025_NC_009812(12)	0.3663	Show info_outline
HN34_1	1	40.6Kb	intact	150	53	1692599-1733212 info_outline	PHAGE_Lactob_Sha1_NC_019489(7)	0.3623	Show info_outline
HN34_1	2	44Kb	intact	110	46	1729516-1773521 info_outline	PHAGE_Lactob_iLp1308_NC_028911(10)	0.3622	Show info_outline
HN39_6	1	23.2Kb	questionable	80	24	590641-613855 info_outline	PHAGE_Lactob_PLE3_NC_031125(9)	0.3758	Show info_outline
HN39_6	2	16.9Kb	incomplete	30	34	1115755-1132706 info_outline	PHAGE_Lactob_LP65_NC_006565(5)	0.3518	Show info_outline
JHNZZ34M2	1	29.5Kb	intact	140	42	1079374-1108936 info_outline	PHAGE_Lactoc_bIL309_NC_002668(7)	0.3673	Show info_outline
JHNZZ34M2	2	10.5Kb	incomplete	50	12	1586009-1596531 info_outline	PHAGE_Entero_phiFL3A_NC_013648(1)	0.3708	Show info_outline
VCQYC5144M12	1	28.8Kb	intact	120	35	394423-423319 info_outline	PHAGE_Lactob_Sha1_NC_019489(16)	0.3952	Show info_outline
VCQYC5144M12	2	24.4Kb	questionable	80	33	1390014-1414504 info_outline	PHAGE_Lactob_iLp1308_NC_028911(8)	0.3781	Show info_outline
VCQYC5144M12	3	25.9Kb	incomplete	60	24	1795349-1821297 info_outline	PHAGE_Lactob_phig1e_NC_004305(2)	0.3514	Show info_outline
* Only intact prophages were considered in this study.
